# Supplementary material for: (2E)-1-(2-Methyl-4-phenyl­quinolin-3-yl)-3-(3-methyl­thio­phen-2-yl)prop-2-en-1-one
Source: Acta Crystallogr Sect E Struct Rep Online. 2013 Feb 23;69(Pt 3):o426–7. doi: 10.1107/S1600536813004753 (PMC3588408; doi:10.1107/S1600536813004753)
Supplement: Supplementary file 2 [file e-69-0o426-Isup2.hkl]

# 
# h,k,l, Fc-squared, Fo-squared, sigma(Fo-squared) and status flag 
# 
data_I
_shelx_title '  P-1' 
_shelx_refln_list_code          4 
_shelx_F_calc_maximum      120.91 
_exptl_crystal_F_000       388.00 
_reflns_d_resolution_high  0.7680 
 
loop_ 
 _symmetry_equiv_pos_as_xyz 
 'x, y, z' 
 '-x, -y, -z' 
 
_cell_length_a    10.0815 
_cell_length_b    10.2956 
_cell_length_c    10.5403 
_cell_angle_alpha  71.013 
_cell_angle_beta   78.697 
_cell_angle_gamma  70.412 
 
_shelx_F_squared_multiplier     1.000 
 
loop_ 
 _refln_index_h 
 _refln_index_k 
 _refln_index_l 
 _refln_F_squared_calc 
 _refln_F_squared_meas 
 _refln_F_squared_sigma 
 _refln_observed_status 
   2   0   0    10246.46     9411.41    157.67 o 
   3   0   0     1641.85     1605.76     19.98 o 
   4   0   0        0.66        4.56      0.47 o 
   5   0   0       78.42       76.11      2.38 o 
   6   0   0       21.05       33.03      2.09 o 
   7   0   0        8.68       30.77      9.44 o 
   8   0   0        2.39        5.62      1.71 o 
   9   0   0        1.87        9.13      2.84 o 
  10   0   0        0.88        4.83      1.25 o 
  11   0   0        1.09        4.00      1.23 o 
  12   0   0        6.85       12.48      3.75 o 
 -11   1   0        0.49        0.19      0.88 o 
 -10   1   0        0.53        0.42      0.57 o 
  -9   1   0        2.98        1.32      0.80 o 
  -8   1   0        6.63        6.06      1.04 o 
  -7   1   0       78.72       86.20      9.55 o 
  -6   1   0        2.00        2.79      0.54 o 
  -5   1   0        6.81        3.44      0.52 o 
  -4   1   0      119.93      137.21      3.21 o 
  -3   1   0       65.72       63.99      1.84 o 
  -2   1   0       18.05       20.23      1.63 o 
  -1   1   0       25.33       22.22      1.41 o 
   2   1   0      483.04      460.60      7.97 o 
   3   1   0     3222.28     3211.98     31.47 o 
   4   1   0      115.22      135.06      2.20 o 
   5   1   0      858.40      974.78      9.29 o 
   6   1   0       15.14       18.95      1.22 o 
   7   1   0       23.21       27.17      1.44 o 
   8   1   0        1.52        2.49      0.74 o 
   9   1   0        4.79        3.60      0.92 o 
  10   1   0       18.78       17.83      2.16 o 
  11   1   0        9.07       13.82      3.55 o 
  12   1   0        0.17        2.03      1.67 o 
 -11   2   0       11.91       15.46      2.50 o 
 -10   2   0        0.13       -0.64      0.86 o 
  -9   2   0        2.56        1.33      0.72 o 
  -8   2   0        3.70        1.71      0.74 o 
  -7   2   0       23.80       17.18      1.64 o 
  -6   2   0      175.21      178.96      6.06 o 
  -5   2   0       35.00       33.43      2.35 o 
  -4   2   0      432.35      448.81     10.25 o 
  -3   2   0      293.85      295.91      6.75 o 
  -2   2   0      408.52      427.17     11.60 o 
  -1   2   0      614.90      654.85     15.29 o 
   0   2   0    14620.19    13758.73    184.03 o 
   1   2   0     8993.20     8475.97    119.11 o 
   2   2   0     3991.13     4049.82     56.21 o 
   3   2   0      316.72      302.99      4.76 o 
   4   2   0      463.69      486.11      6.40 o 
   5   2   0        0.13       -0.09      0.14 o 
   6   2   0      208.30      196.46      3.91 o 
   7   2   0       94.34       94.23      2.40 o 
   8   2   0        2.89        1.79      0.46 o 
   9   2   0       37.82       38.04      2.09 o 
  10   2   0       11.47       12.68      1.66 o 
  11   2   0        6.54        8.89      2.98 o 
  12   2   0       15.62       12.91      3.52 o 
 -11   3   0        5.98        4.62      1.57 o 
 -10   3   0        0.22       -0.03      0.73 o 
  -9   3   0        0.12       -0.29      0.71 o 
  -8   3   0        7.86        8.83      2.08 o 
  -7   3   0      249.35      247.76      8.59 o 
  -6   3   0       66.11       76.27      3.30 o 
  -5   3   0      209.90      216.07      5.68 o 
  -4   3   0      102.13      109.64      4.31 o 
  -3   3   0      146.88      181.42      7.67 o 
  -2   3   0        0.58        6.42      1.26 o 
  -1   3   0     1067.21     1135.61     25.47 o 
   0   3   0     3086.79     3156.93     44.54 o 
   1   3   0     4077.90     4201.66     40.95 o 
   2   3   0      700.78      728.04     11.18 o 
   3   3   0      134.58      139.90      3.54 o 
   4   3   0      202.00      195.00      3.93 o 
   5   3   0       17.62       22.54      0.76 o 
   6   3   0        0.30        1.35      0.35 o 
   7   3   0      124.73      123.47      3.20 o 
   8   3   0      287.96      266.85      6.61 o 
   9   3   0        0.01        6.79      1.89 o 
  10   3   0        8.82       10.18      2.76 o 
  11   3   0        1.77        0.92      1.38 o 
  12   3   0        5.55        7.26      2.73 o 
 -10   4   0       17.96       25.14      4.23 o 
  -9   4   0        1.16        0.24      1.01 o 
  -8   4   0        4.20        3.21      1.52 o 
  -7   4   0       29.22       25.36      1.94 o 
  -6   4   0       97.39       81.76      3.42 o 
  -5   4   0       40.09       38.11      2.11 o 
  -4   4   0      141.77      156.86      7.93 o 
  -3   4   0      280.20      277.54     10.72 o 
  -2   4   0      634.29      751.27     20.00 o 
  -1   4   0      721.51      727.06     18.32 o 
   0   4   0      224.86      215.16      4.41 o 
   1   4   0     1753.49     1755.64     18.57 o 
   2   4   0     3203.07     3190.53     32.03 o 
   3   4   0       84.62       74.19      1.65 o 
   4   4   0      187.11      202.11      4.96 o 
   5   4   0       27.13       22.24      1.17 o 
   6   4   0      190.88      176.93      5.56 o 
   7   4   0      156.90      152.33      2.95 o 
   8   4   0       17.20       15.84      1.17 o 
   9   4   0       75.91       75.30      2.93 o 
  10   4   0        7.57        6.92      2.63 o 
  11   4   0       19.67       21.98      4.31 o 
  12   4   0        0.32        5.73      2.44 o 
  -9   5   0        3.39        1.64      1.35 o 
  -8   5   0        0.64       -0.05      0.86 o 
  -7   5   0        6.03        3.77      1.44 o 
  -6   5   0       32.51       33.33      3.32 o 
  -5   5   0       11.84       11.63      2.47 o 
  -4   5   0       44.61       50.33      4.72 o 
  -3   5   0       19.91       25.47      3.17 o 
  -2   5   0       81.38       80.25      3.79 o 
  -1   5   0        0.80        2.67      0.96 o 
   0   5   0     1350.19     1546.88     25.02 o 
   1   5   0       48.87       50.10      1.74 o 
   2   5   0     1301.67     1495.73     16.56 o 
   3   5   0      329.78      320.67      4.96 o 
   4   5   0      552.81      554.40      7.58 o 
   5   5   0      256.56      295.66      6.87 o 
   6   5   0      191.84      199.88      7.56 o 
   7   5   0        1.06        1.10      0.97 o 
   8   5   0      115.01      122.10      5.90 o 
   9   5   0       84.09       70.94      4.07 o 
  10   5   0        1.35        1.94      0.80 o 
  11   5   0        0.45       -0.76      1.12 o 
  12   5   0        0.07       -0.44      1.40 o 
  -9   6   0        2.49        1.00      1.13 o 
  -8   6   0        2.31        0.80      1.06 o 
  -7   6   0        0.23       -0.69      1.75 o 
  -6   6   0        3.82        3.83      1.58 o 
  -5   6   0        0.15        0.48      0.95 o 
  -4   6   0        5.91        4.17      1.76 o 
  -3   6   0       40.80       46.61      4.58 o 
  -2   6   0       14.15       10.00      2.06 o 
  -1   6   0      328.44      355.70      7.53 o 
   0   6   0       29.61       59.49      3.93 o 
   1   6   0      642.43      653.33     10.56 o 
   2   6   0       87.69       93.25      3.11 o 
   3   6   0      539.58      565.85      9.46 o 
   4   6   0      209.08      217.01      4.38 o 
   5   6   0       40.77       37.45      2.34 o 
   6   6   0        9.83       31.76      2.81 o 
   7   6   0        4.47        4.17      1.46 o 
   8   6   0        0.54        0.08      0.72 o 
   9   6   0       27.10       30.30      3.17 o 
  10   6   0        8.68        7.20      2.04 o 
  11   6   0       16.18       17.38      3.80 o 
  12   6   0        8.63        6.48      2.40 o 
  -8   7   0        0.02        0.69      1.38 o 
  -7   7   0        2.40        1.35      1.50 o 
  -6   7   0        0.15       -1.49      1.57 o 
  -5   7   0       40.43       43.95      5.31 o 
  -4   7   0       30.81       38.79      4.81 o 
  -3   7   0       74.51       69.98      6.06 o 
  -2   7   0      198.07      205.30     10.35 o 
  -1   7   0       30.77       28.49      2.09 o 
   0   7   0      168.96      185.82      6.46 o 
   1   7   0      313.83      337.18      6.19 o 
   2   7   0      199.39      217.35      4.26 o 
   3   7   0       16.79       20.37      1.35 o 
   4   7   0      193.58      181.70      3.70 o 
   5   7   0       22.00       23.34      1.19 o 
   6   7   0      480.33      490.91      8.97 o 
   7   7   0      125.43      130.84      7.69 o 
   8   7   0        1.09        0.58      0.65 o 
   9   7   0        7.76        8.77      1.74 o 
  10   7   0        9.74       10.64      4.94 o 
  11   7   0        3.61        4.28      1.48 o 
  12   7   0        8.45        8.54      3.02 o 
  -7   8   0        5.26       10.03      2.90 o 
  -6   8   0        6.52        6.19      2.26 o 
  -5   8   0       16.53       17.30      3.52 o 
  -4   8   0       69.44       78.84      7.17 o 
  -3   8   0        0.01        0.11      0.33 o 
  -2   8   0      111.93      110.94      4.60 o 
  -1   8   0      120.95      117.91      8.31 o 
   0   8   0       67.17       88.49      4.14 o 
   1   8   0        1.02        0.64      0.59 o 
   2   8   0      473.48      472.32      9.35 o 
   3   8   0        2.64        2.47      0.52 o 
   4   8   0        0.32        7.48      2.32 o 
   5   8   0       33.34       34.90      3.31 o 
   6   8   0        1.33        0.84      0.43 o 
   7   8   0        0.11        0.21      0.42 o 
   8   8   0       35.94       42.36      3.78 o 
   9   8   0       14.94       13.60      3.17 o 
  10   8   0       13.87       16.63      2.55 o 
  11   8   0       37.90       41.94      4.23 o 
  -5   9   0        0.12       -0.33      1.48 o 
  -4   9   0        0.06       -0.97      1.12 o 
  -3   9   0       15.23       14.25      3.19 o 
  -2   9   0       21.59       20.55      2.54 o 
  -1   9   0        0.73        1.39      1.45 o 
   0   9   0        2.88       14.24      1.73 o 
   1   9   0       54.59       55.75      3.46 o 
   2   9   0       14.84       14.77      1.81 o 
   3   9   0        7.08       17.46      2.32 o 
   4   9   0        9.64        9.72      0.97 o 
   5   9   0      103.80       97.31      4.21 o 
   6   9   0       52.28       55.22      4.12 o 
   7   9   0      240.65      232.48      8.07 o 
   8   9   0       10.12        9.13      1.85 o 
   9   9   0       50.71       58.01      5.84 o 
  10   9   0       38.47       45.85      4.42 o 
  11   9   0        2.80        4.83      1.62 o 
  -4  10   0        0.20        0.60      0.94 o 
  -3  10   0        2.87        2.14      1.55 o 
  -2  10   0       10.81        9.18      2.46 o 
  -1  10   0       13.70       17.82      1.95 o 
   0  10   0        0.03        8.47      1.55 o 
   1  10   0       26.46       27.17      2.53 o 
   2  10   0       26.52       20.98      2.25 o 
   3  10   0       22.72       20.54      2.07 o 
   4  10   0       18.47       24.73      2.05 o 
   5  10   0        1.11        2.34      0.75 o 
   6  10   0       43.55       41.84      2.61 o 
   7  10   0        2.46        1.92      1.84 o 
   8  10   0        2.29       -1.01      1.01 o 
   9  10   0        0.75       -0.63      1.03 o 
  10  10   0        7.72        8.02      5.12 o 
  -2  11   0        1.22       -0.29      0.94 o 
  -1  11   0        1.26        0.58      0.87 o 
   0  11   0        8.54       15.65      3.33 o 
   1  11   0       53.04       58.94      3.94 o 
   2  11   0        3.76        3.58      1.38 o 
   3  11   0      160.75      165.38      6.86 o 
   4  11   0       17.20       19.68      1.96 o 
   5  11   0        2.49        2.57      0.85 o 
   6  11   0       22.26       19.12      2.17 o 
   7  11   0       36.55       38.17      3.80 o 
   8  11   0        0.49        0.21      0.70 o 
   9  11   0        2.00        0.49      1.73 o 
   0  12   0        1.06        3.50      1.81 o 
   1  12   0       14.95       13.19      3.11 o 
   2  12   0        0.06       -0.03      0.57 o 
   3  12   0       12.67       14.02      2.06 o 
   4  12   0        6.29        8.87      1.65 o 
   5  12   0        7.87        7.73      1.31 o 
   6  12   0       22.70       25.50      3.13 o 
   7  12   0        6.10        5.00      1.72 o 
  -6 -12   1        0.13        0.56      0.66 o 
  -5 -12   1        6.83        4.88      1.45 o 
  -4 -12   1       61.93       75.25     20.01 o 
  -3 -12   1        8.86        7.22      1.57 o 
  -2 -12   1       49.93       45.24      5.49 o 
  -1 -12   1       17.71       24.59      4.25 o 
  -8 -11   1        0.00       -0.08      1.17 o 
  -7 -11   1        0.21       -0.97      0.97 o 
  -6 -11   1       14.80       18.00      2.62 o 
  -5 -11   1       12.16       12.05      1.55 o 
  -4 -11   1       22.34       24.24      2.20 o 
  -3 -11   1       19.37       14.70      2.91 o 
  -2 -11   1        8.11        5.29      1.17 o 
  -1 -11   1       18.29       15.59      3.29 o 
   0 -11   1        6.75        6.06      2.04 o 
   1 -11   1        0.26        2.25      1.65 o 
   2 -11   1        1.23        1.49      1.34 o 
  -9 -10   1        5.85        7.56      1.81 o 
  -8 -10   1        1.42        1.66      1.34 o 
  -7 -10   1       28.78       32.61      3.46 o 
  -6 -10   1        9.64        7.10      1.09 o 
  -5 -10   1       22.79       22.94      2.01 o 
  -4 -10   1       91.27       94.07      4.15 o 
  -3 -10   1       21.45       20.50      1.95 o 
  -2 -10   1      192.41      193.28      7.16 o 
  -1 -10   1       65.65       66.74      4.01 o 
   0 -10   1        1.75        3.06      0.86 o 
   1 -10   1        0.30        0.52      1.22 o 
   2 -10   1       37.84       39.41      5.32 o 
   3 -10   1        0.43        0.04      1.15 o 
   4 -10   1        8.72       10.39      3.22 o 
 -10  -9   1        6.69        4.66      1.48 o 
  -9  -9   1        0.00        1.90      1.11 o 
  -8  -9   1       15.70       17.26      2.57 o 
  -7  -9   1        3.85        1.66      0.80 o 
  -6  -9   1       40.17       38.29      3.51 o 
  -5  -9   1        3.31        2.94      0.69 o 
  -4  -9   1       25.67       25.32      1.63 o 
  -3  -9   1        0.27        0.03      0.43 o 
  -2  -9   1      389.45      390.61      8.83 o 
  -1  -9   1        7.61        8.60      1.35 o 
   0  -9   1        0.02        0.31      0.58 o 
   1  -9   1        2.05        0.71      0.42 o 
   2  -9   1        7.79        9.31      2.50 o 
   3  -9   1        1.34        1.03      0.99 o 
   4  -9   1        0.00       -1.21      1.21 o 
   5  -9   1        1.45        3.21      1.98 o 
 -11  -8   1        0.00       -1.99      1.99 o 
 -10  -8   1        0.10       -2.18      2.18 o 
  -9  -8   1       11.19       12.56      2.73 o 
  -8  -8   1        1.32        1.34      0.75 o 
  -7  -8   1        0.16       -0.10      0.35 o 
  -6  -8   1       34.34       34.24      2.01 o 
  -5  -8   1        0.05        0.00      0.60 o 
  -4  -8   1      121.98      126.70      4.15 o 
  -3  -8   1      115.73      111.77      3.39 o 
  -2  -8   1      539.05      530.99     10.69 o 
  -1  -8   1      764.97      799.20     19.00 o 
   0  -8   1       45.40       50.44      3.06 o 
   1  -8   1       55.19       60.29      4.23 o 
   2  -8   1       87.30       87.28      3.67 o 
   3  -8   1       13.18       12.30      2.82 o 
   4  -8   1        5.20        7.80      2.50 o 
   5  -8   1        3.40        2.48      1.45 o 
   6  -8   1        1.69        5.27      2.17 o 
 -11  -7   1        1.11       -0.61      1.16 o 
 -10  -7   1        0.71        2.55      1.93 o 
  -9  -7   1       16.33       19.15      3.80 o 
  -8  -7   1        3.51        2.59      1.18 o 
  -7  -7   1       47.28       54.39      4.07 o 
  -6  -7   1        0.01        0.27      0.38 o 
  -5  -7   1       16.71       12.97      1.21 o 
  -4  -7   1       87.94       92.30      2.66 o 
  -3  -7   1      154.76      152.15      4.38 o 
  -2  -7   1     1061.88     1088.73     15.38 o 
  -1  -7   1      859.66      846.64     11.61 o 
   0  -7   1        5.67        9.71      1.07 o 
   1  -7   1      117.80      123.26      5.29 o 
   2  -7   1      250.99      265.32      6.84 o 
   3  -7   1       17.97       17.64      1.31 o 
   4  -7   1       83.55       81.99      6.99 o 
   5  -7   1        0.10       -1.33      1.33 o 
   6  -7   1        9.70       10.52      2.65 o 
   7  -7   1        1.64       -0.23      1.43 o 
   8  -7   1        4.29        1.84      1.31 o 
 -12  -6   1        3.30        8.82      3.10 o 
 -11  -6   1        0.28        1.94      1.58 o 
 -10  -6   1        6.29        5.31      2.32 o 
  -9  -6   1       34.25       38.59      3.65 o 
  -8  -6   1      179.67      188.22      7.90 o 
  -7  -6   1       22.44       29.19      2.89 o 
  -6  -6   1       61.80       60.77      3.72 o 
  -5  -6   1      176.57      177.78      4.64 o 
  -4  -6   1        7.46       11.82      0.75 o 
  -3  -6   1        5.54        4.20      0.46 o 
  -2  -6   1      175.70      165.62      3.87 o 
  -1  -6   1     1209.03     1204.10     14.88 o 
   0  -6   1      100.02       99.58      2.86 o 
   1  -6   1       43.18       46.02      2.08 o 
   2  -6   1        2.45        3.83      0.68 o 
   3  -6   1       55.70       60.22      3.50 o 
   4  -6   1        0.09       -0.26      0.86 o 
   5  -6   1        0.01        0.27      0.81 o 
   6  -6   1        0.88        1.35      0.93 o 
   7  -6   1        3.18        3.86      1.68 o 
   8  -6   1        6.53        9.09      2.81 o 
 -12  -5   1       34.73       43.00      6.39 o 
 -11  -5   1        0.16        0.14      1.01 o 
 -10  -5   1        6.31        4.17      1.95 o 
  -9  -5   1       24.34       26.61      4.39 o 
  -8  -5   1       33.75       34.80      3.25 o 
  -7  -5   1      130.11      140.35      7.00 o 
  -6  -5   1      119.03      113.87      5.29 o 
  -5  -5   1       38.94       34.30      1.27 o 
  -4  -5   1        3.47        2.49      0.39 o 
  -3  -5   1        0.02        0.17      0.22 o 
  -2  -5   1      709.26      744.69     13.35 o 
  -1  -5   1     1613.77     1727.87     19.08 o 
   0  -5   1      541.96      575.57      9.64 o 
   1  -5   1      153.83      158.07      3.88 o 
   2  -5   1      124.84      123.32      3.24 o 
   3  -5   1        5.86        3.89      0.54 o 
   4  -5   1       95.32       95.01      6.72 o 
   5  -5   1      101.92      107.37      7.46 o 
   6  -5   1       18.91       15.74      3.05 o 
   7  -5   1        0.02       -0.03      0.95 o 
   8  -5   1        1.21       -0.62      1.29 o 
   9  -5   1        0.71        0.36      1.40 o 
 -12  -4   1        0.63        0.25      1.22 o 
 -11  -4   1        7.16       10.24      3.24 o 
 -10  -4   1        0.55        0.09      0.84 o 
  -9  -4   1       34.12       34.01      1.91 o 
  -8  -4   1      486.43      443.45     17.20 o 
  -7  -4   1       57.82       56.30      3.74 o 
  -6  -4   1      171.77      156.57      5.04 o 
  -5  -4   1      297.94      285.55      6.77 o 
  -4  -4   1        1.27        1.24      0.28 o 
  -3  -4   1       31.20       18.08      0.73 o 
  -2  -4   1       30.03       30.23      1.07 o 
  -1  -4   1     1708.93     1780.10     19.00 o 
   0  -4   1      235.85      284.51      5.23 o 
   1  -4   1      672.56      700.53     10.09 o 
   2  -4   1      197.79      222.83      6.65 o 
   3  -4   1        4.62        7.78      1.59 o 
   4  -4   1       78.82       60.87      7.33 o 
   5  -4   1       43.34       46.08      1.79 o 
   6  -4   1      111.98      106.62      3.30 o 
   7  -4   1      131.99      134.99      8.86 o 
   8  -4   1        1.42        0.50      1.08 o 
   9  -4   1        1.47       -0.58      1.22 o 
  10  -4   1        1.13        0.93      1.29 o 
 -12  -3   1       27.52       29.23      5.44 o 
 -11  -3   1       20.24       18.59      4.20 o 
 -10  -3   1       11.43       11.24      2.90 o 
  -9  -3   1        1.45        1.15      2.02 o 
  -8  -3   1       11.39        9.46      1.80 o 
  -7  -3   1       34.54       32.68      1.86 o 
  -6  -3   1       58.55       46.80      1.63 o 
  -5  -3   1       99.15       91.48      3.42 o 
  -4  -3   1       18.29       18.77      1.72 o 
  -3  -3   1      678.81      719.31      9.89 o 
  -2  -3   1      185.70      187.67      2.90 o 
  -1  -3   1     1688.21     1770.23     16.43 o 
   0  -3   1      376.12      353.75      5.64 o 
   1  -3   1     1403.21     1466.85     18.02 o 
   2  -3   1      191.13      188.42      7.34 o 
   3  -3   1      122.79      122.27      6.17 o 
   4  -3   1      428.66      504.45     10.80 o 
   5  -3   1      355.13      337.28     12.74 o 
   6  -3   1       96.06       91.40      3.29 o 
   7  -3   1        8.01        8.46      1.04 o 
   8  -3   1        6.04        5.90      1.84 o 
   9  -3   1        0.56        0.92      0.94 o 
  10  -3   1        0.01       -1.17      1.17 o 
  11  -3   1        0.18       -0.63      1.00 o 
 -12  -2   1        0.62        0.76      1.25 o 
 -11  -2   1        1.12        1.87      1.73 o 
 -10  -2   1       48.96       43.08      5.85 o 
  -9  -2   1        7.44        7.38      0.83 o 
  -8  -2   1       44.52       39.88      1.83 o 
  -7  -2   1        4.93        6.84      0.66 o 
  -6  -2   1      259.92      243.23      4.80 o 
  -5  -2   1      104.73      100.49      2.78 o 
  -4  -2   1      411.88      396.97     11.96 o 
  -3  -2   1      880.14      890.53     15.35 o 
  -2  -2   1      219.96      225.06      3.76 o 
  -1  -2   1        2.94        3.07      0.32 o 
   0  -2   1     3949.67     3833.64     37.15 o 
   1  -2   1     1175.26     1121.14     24.57 o 
   2  -2   1      569.67      569.19     14.78 o 
   3  -2   1      220.10      225.08     16.82 o 
   4  -2   1      178.09      226.39      5.47 o 
   5  -2   1        2.62        1.66      0.40 o 
   6  -2   1       17.94       14.60      1.45 o 
   7  -2   1       84.84       79.57      3.48 o 
   8  -2   1       16.72       17.04      1.68 o 
   9  -2   1        0.65       -0.38      0.75 o 
  10  -2   1        1.58        1.82      1.04 o 
  11  -2   1        1.81        1.63      1.43 o 
 -12  -1   1        9.12        7.64      2.99 o 
 -11  -1   1       44.12       59.17      7.40 o 
 -10  -1   1       28.85       21.52      2.22 o 
  -9  -1   1        7.09        7.31      0.94 o 
  -8  -1   1       13.23       11.47      1.10 o 
  -7  -1   1       33.66       31.54      1.51 o 
  -6  -1   1       37.80       26.51      1.26 o 
  -5  -1   1        9.49        8.02      0.60 o 
  -4  -1   1      396.84      358.64      5.50 o 
  -3  -1   1        2.43       -0.04      0.65 o 
  -2  -1   1     1745.88     1708.36     25.24 o 
  -1  -1   1     2198.87     2148.03     24.41 o 
   0  -1   1     1335.75     1275.18     25.67 o 
   1  -1   1     2766.20     2705.95     53.32 o 
   2  -1   1        0.09        0.69      0.38 o 
   3  -1   1      531.42      551.89      7.71 o 
   4  -1   1      232.89      225.91      4.31 o 
   5  -1   1      258.00      296.03      4.90 o 
   6  -1   1       32.37       23.59      1.27 o 
   7  -1   1        8.28        7.53      1.09 o 
   8  -1   1        5.82        8.89      2.01 o 
   9  -1   1        4.07        4.25      0.94 o 
  10  -1   1        5.82        4.16      1.40 o 
  11  -1   1        0.80        2.03      1.12 o 
  12  -1   1        8.56       14.77      4.23 o 
 -12   0   1        4.78        8.24      3.22 o 
 -11   0   1        0.49       -1.81      1.81 o 
 -10   0   1        0.72        1.73      0.90 o 
  -9   0   1       26.91       26.14      2.47 o 
  -8   0   1        2.15       -0.24      0.46 o 
  -7   0   1        0.01       -0.22      0.31 o 
  -6   0   1      580.53      595.92      9.75 o 
  -5   0   1      342.54      329.46      6.19 o 
  -4   0   1      464.78      497.72      6.65 o 
  -3   0   1     8502.62     8367.16     80.48 o 
  -2   0   1     2802.21     2856.95     32.46 o 
  -1   0   1     2715.43     2690.83     52.82 o 
   2   0   1      185.99      191.47      4.54 o 
   3   0   1     2225.51     2141.61     21.55 o 
   4   0   1     2644.45     2836.35     28.46 o 
   5   0   1      858.63      924.18     12.67 o 
   6   0   1       60.20       48.73      1.78 o 
   7   0   1        4.50        3.44      0.49 o 
   8   0   1       12.44       12.72      1.49 o 
   9   0   1       39.01       38.35      2.43 o 
  10   0   1        1.31        1.10      0.78 o 
  11   0   1        1.23        0.80      2.10 o 
  12   0   1        3.17        3.11      1.90 o 
 -11   1   1       46.29       57.97      7.60 o 
 -10   1   1        1.72        2.48      2.20 o 
  -9   1   1        6.94        6.97      1.36 o 
  -8   1   1       66.51       64.99      3.10 o 
  -7   1   1       32.99       31.15      1.70 o 
  -6   1   1      123.21      127.69      4.48 o 
  -5   1   1       61.43       66.72      2.38 o 
  -4   1   1       14.56       14.39      0.97 o 
  -3   1   1       70.04       69.45      2.04 o 
  -2   1   1      576.26      560.79     13.51 o 
  -1   1   1      833.93      791.17     17.22 o 
   2   1   1      260.99      280.98      5.21 o 
   3   1   1        0.07        0.33      0.22 o 
   4   1   1      238.64      249.16      4.36 o 
   5   1   1      341.62      358.36      5.30 o 
   6   1   1        3.51        7.21      0.66 o 
   7   1   1        5.07        4.46      0.59 o 
   8   1   1       77.76       74.82      2.70 o 
   9   1   1       20.46       17.03      2.06 o 
  10   1   1       75.40       70.00      4.46 o 
  11   1   1        5.97        3.32      0.99 o 
  12   1   1        0.43        3.61      2.21 o 
 -11   2   1        4.82        6.57      1.54 o 
 -10   2   1        2.96        4.20      1.28 o 
  -9   2   1       18.57       20.52      5.72 o 
  -8   2   1        5.89        5.31      1.02 o 
  -7   2   1        0.69        0.59      0.41 o 
  -6   2   1       32.20       33.99      2.39 o 
  -5   2   1        8.75       10.15      0.94 o 
  -4   2   1      242.51      228.17      6.05 o 
  -3   2   1      223.03      237.18      5.85 o 
  -2   2   1      345.47      357.42     10.36 o 
  -1   2   1        0.06       -0.19      0.35 o 
   0   2   1      357.20      353.44      6.20 o 
   1   2   1      781.10      780.41     16.88 o 
   2   2   1      246.13      222.20      4.82 o 
   3   2   1     2454.01     2331.33     27.60 o 
   4   2   1       90.81      115.11      2.39 o 
   5   2   1     1686.58     1815.37     17.45 o 
   6   2   1      277.20      256.83      4.53 o 
   7   2   1        8.29       11.12      0.80 o 
   8   2   1       47.08       53.23      1.70 o 
   9   2   1      130.80      129.12      6.31 o 
  10   2   1        6.90        8.21      1.44 o 
  11   2   1       46.60       42.96      3.44 o 
  12   2   1       13.20       17.37      4.17 o 
 -11   3   1       17.79       24.02      5.04 o 
 -10   3   1       31.72       33.92      3.56 o 
  -9   3   1        4.76        1.39      0.97 o 
  -8   3   1        1.94        0.38      0.53 o 
  -7   3   1       54.91       47.86      4.60 o 
  -6   3   1        0.82        0.49      0.51 o 
  -5   3   1        1.85        2.79      0.79 o 
  -4   3   1       27.39       42.13      2.55 o 
  -3   3   1      180.96      175.60      5.30 o 
  -2   3   1       94.62      126.30      5.82 o 
  -1   3   1      112.58      109.81      5.00 o 
   0   3   1       33.87       44.00      1.89 o 
   1   3   1      354.29      345.50      6.57 o 
   2   3   1     1364.71     1339.58     16.16 o 
   3   3   1      100.23      100.95      2.17 o 
   4   3   1      155.41      172.89      2.85 o 
   5   3   1      709.15      706.05     15.14 o 
   6   3   1      116.17      135.97      3.73 o 
   7   3   1       10.34       10.02      0.85 o 
   8   3   1       34.29       30.10      1.26 o 
   9   3   1       20.08       15.69      1.18 o 
  10   3   1      110.06      107.29      4.89 o 
  11   3   1        7.12        6.78      2.25 o 
  12   3   1       18.57       18.20      4.18 o 
 -10   4   1        1.84        1.82      1.15 o 
  -9   4   1        0.08        1.55      1.42 o 
  -8   4   1        8.20       11.27      2.50 o 
  -7   4   1        9.44       10.03      2.31 o 
  -6   4   1       68.15       63.96      4.07 o 
  -5   4   1       23.80       34.27      3.65 o 
  -4   4   1      283.56      282.82     11.06 o 
  -3   4   1      158.39      152.06      7.52 o 
  -2   4   1       79.41       79.33      4.90 o 
  -1   4   1      958.20     1011.16     24.52 o 
   0   4   1      953.19     1009.08     16.69 o 
   1   4   1     1087.61     1165.12     12.99 o 
   2   4   1     2354.00     2480.09     25.29 o 
   3   4   1      293.97      276.74      4.21 o 
   4   4   1       67.14       71.51      1.97 o 
   5   4   1     1425.38     1471.88     17.30 o 
   6   4   1        0.03        0.25      0.20 o 
   7   4   1       30.99       36.48      1.73 o 
   8   4   1        0.09        0.14      0.24 o 
   9   4   1       23.50       18.37      1.09 o 
  10   4   1        1.38        2.29      1.02 o 
  11   4   1       11.45       12.06      3.12 o 
  12   4   1        9.60       17.15      3.96 o 
  13   4   1        0.43        1.07      1.61 o 
  -9   5   1        3.08        3.39      1.71 o 
  -8   5   1        0.51       -0.82      1.32 o 
  -7   5   1        0.11        1.72      1.26 o 
  -6   5   1       22.23       18.22      3.56 o 
  -5   5   1        4.20        4.20      1.59 o 
  -4   5   1        0.43        1.18      1.01 o 
  -3   5   1       92.26      113.10      6.69 o 
  -2   5   1      402.30      426.10     14.45 o 
  -1   5   1       25.49       36.55      2.34 o 
   0   5   1      256.34      270.81      5.57 o 
   1   5   1      228.41      202.86      3.87 o 
   2   5   1      100.60       89.68      2.31 o 
   3   5   1      529.10      546.38      6.64 o 
   4   5   1       20.10       15.46      0.85 o 
   5   5   1       71.72       82.17      2.28 o 
   6   5   1      381.00      417.69      5.67 o 
   7   5   1      171.86      166.85      3.96 o 
   8   5   1        5.14        5.90      0.48 o 
   9   5   1       28.82       27.42      1.24 o 
  10   5   1       28.27       27.67      2.24 o 
  11   5   1       24.54       19.35      3.77 o 
  12   5   1        7.67       10.95      3.05 o 
  -9   6   1        1.31        3.71      1.91 o 
  -8   6   1        1.88       -0.04      1.08 o 
  -7   6   1       33.06       34.57      4.68 o 
  -6   6   1        2.27        2.45      1.42 o 
  -5   6   1       36.12       35.55      4.33 o 
  -4   6   1       73.14       79.22      6.27 o 
  -3   6   1      100.52      113.83      7.20 o 
  -2   6   1       37.79       34.17      2.57 o 
  -1   6   1      151.62      166.02      6.52 o 
   0   6   1       48.07       53.42      3.02 o 
   1   6   1       68.83       70.80      3.39 o 
   2   6   1      871.19      877.23     12.80 o 
   3   6   1       34.45       42.43      1.74 o 
   4   6   1       46.80       45.37      1.64 o 
   5   6   1      673.80      688.01      9.48 o 
   6   6   1       29.74       29.72      1.16 o 
   7   6   1       63.02       61.12      1.73 o 
   8   6   1        0.94        0.60      0.19 o 
   9   6   1       11.43        8.77      2.19 o 
  10   6   1        2.93        1.95      2.22 o 
  11   6   1       10.02       12.19      2.14 o 
  12   6   1       29.00       32.57      5.36 o 
  -8   7   1       19.61       26.49      4.55 o 
  -7   7   1       19.83       20.94      3.89 o 
  -6   7   1       13.20       13.33      3.04 o 
  -5   7   1       80.59       83.82      7.20 o 
  -4   7   1       26.42       31.61      4.18 o 
  -3   7   1      100.57      104.05      7.36 o 
  -2   7   1      120.22      120.31      7.61 o 
  -1   7   1       15.36       14.89      2.56 o 
   0   7   1      108.66      107.63      3.30 o 
   1   7   1        0.74        1.92      0.73 o 
   2   7   1        5.60        7.51      0.84 o 
   3   7   1       71.72       67.36      2.10 o 
   4   7   1      220.06      219.63      5.09 o 
   5   7   1       62.97       76.40      2.09 o 
   6   7   1        1.38        0.97      0.31 o 
   7   7   1        0.74        0.12      0.56 o 
   8   7   1        3.87        2.79      0.61 o 
   9   7   1        5.85        4.29      1.31 o 
  10   7   1       50.52       50.65      4.23 o 
  11   7   1       14.06       13.04      2.30 o 
  12   7   1       18.90       18.21      2.77 o 
  -7   8   1       21.61       25.41      4.58 o 
  -6   8   1       13.40       12.94      3.21 o 
  -5   8   1       83.88       96.91      8.14 o 
  -4   8   1       51.95       49.93      5.56 o 
  -3   8   1        0.00        1.17      1.31 o 
  -2   8   1      102.39      107.81      7.67 o 
  -1   8   1        1.64        0.71      0.84 o 
   0   8   1      367.10      403.60     15.20 o 
   1   8   1       79.92       81.12      4.01 o 
   2   8   1       23.99       19.75      1.53 o 
   3   8   1       17.07       16.79      1.31 o 
   4   8   1        0.60        0.98      0.31 o 
   5   8   1      114.37      106.60      2.92 o 
   6   8   1      254.69      256.81      8.76 o 
   7   8   1       23.89       24.45      2.68 o 
   8   8   1       75.08       73.84      2.83 o 
   9   8   1        7.28        7.80      1.71 o 
  10   8   1       23.33       25.07      3.24 o 
  11   8   1        2.83        5.65      1.68 o 
  12   8   1        1.20        1.93      1.06 o 
  -6   9   1       11.70        5.26      2.25 o 
  -5   9   1        7.69        9.91      2.84 o 
  -4   9   1       18.68       17.44      3.59 o 
  -3   9   1        0.06       -0.39      0.92 o 
  -2   9   1       10.75       10.23      2.64 o 
  -1   9   1        0.54        3.87      1.57 o 
   0   9   1       24.68       27.74      2.41 o 
   1   9   1       17.67       16.07      1.88 o 
   2   9   1       75.34       80.37      4.20 o 
   3   9   1        0.43       -0.14      0.35 o 
   4   9   1       78.41       78.41      2.93 o 
   5   9   1       29.68       25.93      1.93 o 
   6   9   1       25.97       24.99      2.00 o 
   7   9   1       68.07       63.13      4.45 o 
   8   9   1       17.50       16.22      2.35 o 
   9   9   1       29.12       31.90      5.14 o 
  10   9   1       49.74       63.27      5.09 o 
  11   9   1       17.81       16.57      3.73 o 
  -4  10   1       14.60        9.55      2.96 o 
  -3  10   1        0.01        1.41      1.44 o 
  -2  10   1        0.21        0.33      0.96 o 
  -1  10   1       19.29       20.95      2.19 o 
   0  10   1       10.06        7.79      1.39 o 
   1  10   1       97.99       99.21      4.95 o 
   2  10   1        0.24       -0.36      0.69 o 
   3  10   1       35.87       35.75      2.46 o 
   4  10   1       23.27       24.00      2.08 o 
   5  10   1        1.31        0.56      0.47 o 
   6  10   1       44.91       41.96      2.62 o 
   7  10   1        0.77        1.51      0.55 o 
   8  10   1       33.12       38.37      3.70 o 
   9  10   1        0.28        0.09      1.32 o 
  10  10   1       27.54       27.60      3.42 o 
  -3  11   1        0.04        0.96      1.59 o 
  -2  11   1        1.82        3.71      1.85 o 
  -1  11   1        0.53        1.83      1.37 o 
   0  11   1       12.20       13.85      1.90 o 
   1  11   1       14.76       14.69      2.02 o 
   2  11   1       40.32       34.91      3.04 o 
   3  11   1       39.51       39.93      3.27 o 
   4  11   1        0.06        0.60      0.52 o 
   5  11   1        2.46        2.01      0.67 o 
   6  11   1       13.64       14.63      2.07 o 
   7  11   1        2.55        3.01      1.23 o 
   8  11   1        7.19       11.55      2.14 o 
   9  11   1        6.67        7.69      1.86 o 
  -1  12   1        0.00        1.12      1.26 o 
   0  12   1        0.03       -0.76      1.11 o 
   1  12   1        1.16        1.71      1.60 o 
   2  12   1        2.46        2.59      0.88 o 
   3  12   1        4.85        6.17      1.39 o 
   4  12   1        0.09        0.14      0.70 o 
   5  12   1        6.18        4.74      1.07 o 
   6  12   1        1.10        0.78      0.47 o 
   7  12   1        0.02        0.07      2.53 o 
   8  12   1        3.05        1.85      5.19 o 
  -7 -11   2        8.71       11.05      2.27 o 
  -6 -11   2        8.18        8.99      2.13 o 
  -5 -11   2        3.92        3.91      1.27 o 
  -4 -11   2        0.25        0.16      0.56 o 
  -3 -11   2        9.77        5.46      1.36 o 
  -2 -11   2       24.75       19.64      2.33 o 
  -1 -11   2        6.94        9.41      2.55 o 
   0 -11   2        2.99        3.11      1.68 o 
   1 -11   2        2.80        0.46      1.13 o 
  -9 -10   2        4.71        6.11      2.55 o 
  -8 -10   2        0.97        2.90      1.45 o 
  -7 -10   2       14.96       20.04      2.81 o 
  -6 -10   2        0.01       -0.57      0.76 o 
  -5 -10   2        9.85        9.61      1.41 o 
  -4 -10   2        1.03        0.88      0.52 o 
  -3 -10   2       24.15       25.53      2.20 o 
  -2 -10   2        1.52        1.60      0.55 o 
  -1 -10   2        3.74        0.81      1.27 o 
   0 -10   2        0.00       -0.48      1.32 o 
   1 -10   2       20.33       29.09      4.48 o 
   2 -10   2        0.09        2.32      1.51 o 
   3 -10   2       11.22       15.83      3.73 o 
 -10  -9   2        3.78        1.92      1.35 o 
  -9  -9   2        0.03        2.10      1.56 o 
  -8  -9   2       12.63        9.23      1.98 o 
  -7  -9   2        0.01        0.28      0.68 o 
  -6  -9   2        0.83        0.91      0.88 o 
  -5  -9   2        2.82        2.55      0.71 o 
  -4  -9   2       32.76       37.12      2.69 o 
  -3  -9   2       44.84       47.48      2.84 o 
  -2  -9   2       56.95       50.24      2.90 o 
  -1  -9   2       11.49       12.72      1.68 o 
   0  -9   2       10.22        9.96      2.50 o 
   1  -9   2        6.18        6.81      2.23 o 
   2  -9   2       13.14       10.05      2.79 o 
   3  -9   2        2.70        4.24      1.71 o 
   4  -9   2        6.08        5.56      2.25 o 
   5  -9   2        3.06        3.34      2.03 o 
 -11  -8   2        0.15        0.86      1.26 o 
 -10  -8   2       28.23       31.41      5.52 o 
  -9  -8   2        8.74        6.00      2.69 o 
  -8  -8   2       24.98       22.76      2.91 o 
  -7  -8   2        2.74        4.79      1.32 o 
  -6  -8   2        8.52       11.88      1.20 o 
  -5  -8   2       37.28       36.54      3.79 o 
  -4  -8   2      195.56      205.14      4.92 o 
  -3  -8   2        1.43        1.06      0.46 o 
  -2  -8   2      274.12      277.04      5.87 o 
  -1  -8   2       39.94       46.39      3.01 o 
   0  -8   2        8.52        6.84      1.18 o 
   1  -8   2       68.08       72.14      3.45 o 
   2  -8   2        0.23        1.93      1.41 o 
   3  -8   2       55.42       52.07      5.83 o 
   4  -8   2        2.88        5.53      2.10 o 
   5  -8   2        2.48        1.50      1.39 o 
   6  -8   2        0.05        0.06      1.17 o 
 -11  -7   2        7.22        9.15      2.97 o 
 -10  -7   2        5.27        5.34      2.34 o 
  -9  -7   2       27.11       27.04      4.85 o 
  -8  -7   2       12.17       12.08      2.12 o 
  -7  -7   2       81.61       88.14      5.37 o 
  -6  -7   2        3.62        5.08      0.67 o 
  -5  -7   2       37.07       34.39      2.14 o 
  -4  -7   2      273.62      281.50      5.51 o 
  -3  -7   2      132.85      124.88      3.96 o 
  -2  -7   2        2.08        3.02      0.59 o 
  -1  -7   2       35.83       32.29      1.73 o 
   0  -7   2       32.45       33.44      2.34 o 
   1  -7   2      175.22      165.60      9.45 o 
   2  -7   2        0.36        0.42      0.24 o 
   3  -7   2      123.04      104.10      7.83 o 
   4  -7   2        8.15        7.46      2.35 o 
   5  -7   2        1.77       -1.00      1.53 o 
   6  -7   2        0.17       -1.30      1.49 o 
   7  -7   2        2.21        1.12      1.39 o 
 -11  -6   2        0.03        0.55      1.12 o 
 -10  -6   2        3.04        0.92      1.32 o 
  -9  -6   2       76.93       87.60      8.36 o 
  -8  -6   2       14.79       14.19      3.20 o 
  -7  -6   2        0.59       -0.32      0.82 o 
  -6  -6   2       80.47       82.88      4.84 o 
  -5  -6   2       78.86       78.63      2.80 o 
  -4  -6   2        0.07        0.24      0.19 o 
  -3  -6   2       76.69       85.20      2.48 o 
  -2  -6   2      137.37      140.71      4.01 o 
  -1  -6   2        1.06        0.58      0.38 o 
   0  -6   2       33.01       39.66      2.05 o 
   1  -6   2        9.87        8.59      1.03 o 
   2  -6   2       24.66       28.67      2.55 o 
   3  -6   2      125.23      119.88      7.93 o 
   4  -6   2       19.40       18.16      3.14 o 
   5  -6   2        2.21        1.64      1.03 o 
   6  -6   2        0.17       -1.69      1.69 o 
   7  -6   2        1.21       -0.22      1.18 o 
   8  -6   2        0.03        0.10      1.11 o 
 -12  -5   2        8.65        7.49      2.99 o 
 -11  -5   2        2.16       -1.06      1.30 o 
 -10  -5   2        1.83        2.69      1.84 o 
  -9  -5   2       13.89       15.23      3.55 o 
  -8  -5   2      144.40      136.51      9.94 o 
  -7  -5   2       40.49       38.37      3.48 o 
  -6  -5   2        0.07        1.81      0.84 o 
  -5  -5   2      114.70      112.60      5.33 o 
  -4  -5   2      321.75      335.70      5.82 o 
  -3  -5   2       23.95       24.90      1.07 o 
  -2  -5   2      126.60      124.75      2.69 o 
  -1  -5   2       26.56       27.85      1.57 o 
   0  -5   2        2.11        3.93      0.59 o 
   1  -5   2      107.90      122.51      3.00 o 
   2  -5   2       31.02       27.98      1.64 o 
   3  -5   2       82.42       89.79      6.39 o 
   4  -5   2        1.76        0.68      1.05 o 
   5  -5   2        2.18        1.36      1.15 o 
   6  -5   2       15.42       13.10      2.69 o 
   7  -5   2        0.86       -0.96      1.42 o 
   8  -5   2       60.27       57.62      6.51 o 
   9  -5   2        1.36        2.76      1.74 o 
 -12  -4   2       53.39       75.11      8.73 o 
 -11  -4   2        0.13        1.54      1.49 o 
 -10  -4   2        6.23        5.28      2.27 o 
  -9  -4   2        8.32        9.44      2.67 o 
  -8  -4   2       40.77       38.26      5.08 o 
  -7  -4   2        0.00        1.40      1.37 o 
  -6  -4   2        9.22        9.04      1.45 o 
  -5  -4   2      188.43      171.78      4.50 o 
  -4  -4   2        6.92        6.28      0.60 o 
  -3  -4   2      453.13      475.58      6.26 o 
  -2  -4   2      749.08      808.68     12.17 o 
  -1  -4   2        5.43        4.18      0.43 o 
   0  -4   2     1422.61     1490.99     16.71 o 
   1  -4   2      312.24      356.08      5.47 o 
   2  -4   2       10.81        5.29      0.93 o 
   3  -4   2      369.65      356.68      9.13 o 
   4  -4   2      420.89      466.69     16.24 o 
   5  -4   2       11.05        7.26      2.07 o 
   6  -4   2        1.23        1.18      1.08 o 
   7  -4   2       11.97       13.76      2.92 o 
   8  -4   2        5.76        4.76      1.84 o 
   9  -4   2       14.50       14.21      3.26 o 
  10  -4   2        1.27       -0.63      1.05 o 
 -12  -3   2        0.06       -0.45      1.11 o 
 -11  -3   2        1.23        1.53      1.21 o 
 -10  -3   2        1.67        2.87      1.69 o 
  -9  -3   2       70.22       72.89      7.38 o 
  -8  -3   2      139.04      138.17      5.83 o 
  -7  -3   2       74.34       70.41      2.73 o 
  -6  -3   2       20.68       15.92      3.65 o 
  -5  -3   2      107.51      117.47      7.36 o 
  -4  -3   2      116.33      120.95      4.73 o 
  -3  -3   2       79.63       84.77      2.11 o 
  -2  -3   2      242.91      250.17      3.90 o 
  -1  -3   2     1420.23     1340.03     13.66 o 
   0  -3   2        9.47        8.55      0.59 o 
   1  -3   2      985.28     1072.07     18.16 o 
   2  -3   2      516.78      510.97     11.55 o 
   3  -3   2      535.23      545.11     16.35 o 
   4  -3   2       28.05       33.33      1.99 o 
   5  -3   2      145.27      155.05      8.44 o 
   6  -3   2        5.64        5.79      1.73 o 
   7  -3   2       78.95       66.82      5.98 o 
   8  -3   2        0.00        0.22      0.75 o 
   9  -3   2       31.81       23.48      3.98 o 
  10  -3   2       18.01       19.87      3.86 o 
 -12  -2   2       35.82       55.07      7.57 o 
 -11  -2   2        1.05        1.81      1.53 o 
 -10  -2   2       24.96       29.59      5.01 o 
  -9  -2   2        6.53        6.18      0.74 o 
  -8  -2   2      186.74      180.03     10.20 o 
  -7  -2   2      102.10       99.22      4.00 o 
  -6  -2   2      141.66      142.26      3.53 o 
  -5  -2   2       44.26       49.11      2.18 o 
  -4  -2   2      328.03      339.55      6.64 o 
  -3  -2   2      221.94      216.94      5.45 o 
  -2  -2   2       62.32       56.00      1.31 o 
  -1  -2   2      112.14       98.14      2.06 o 
   0  -2   2     1058.38     1056.58     16.26 o 
   1  -2   2      648.96      632.54     14.06 o 
   2  -2   2      263.59      252.49      8.75 o 
   3  -2   2       92.41       82.57      4.79 o 
   4  -2   2      427.80      436.19      9.89 o 
   5  -2   2        0.84        2.08      1.30 o 
   6  -2   2       53.48       48.72      4.52 o 
   7  -2   2        2.04        2.38      1.16 o 
   8  -2   2        0.59        0.75      0.91 o 
   9  -2   2        2.74        3.89      1.77 o 
  10  -2   2       21.14       22.56      3.90 o 
  11  -2   2        0.19       -0.51      0.77 o 
 -12  -1   2        4.93        4.27      2.43 o 
 -11  -1   2       24.48       25.09      4.90 o 
 -10  -1   2        1.00        0.89      1.40 o 
  -9  -1   2        1.47        1.66      0.56 o 
  -8  -1   2        0.30        1.10      0.46 o 
  -7  -1   2       30.35       31.71      1.63 o 
  -6  -1   2      113.48      128.22      2.95 o 
  -5  -1   2      827.25      818.46     11.33 o 
  -4  -1   2      324.86      333.50      6.60 o 
  -3  -1   2      132.19      139.04      5.35 o 
  -2  -1   2      137.37      136.68      2.35 o 
  -1  -1   2      312.89      358.99      5.58 o 
   0  -1   2       14.27        6.80      0.67 o 
   1  -1   2      208.05      207.28      5.55 o 
   2  -1   2       70.37       58.73      3.39 o 
   3  -1   2       74.27       88.70      2.22 o 
   4  -1   2      373.46      390.12      8.69 o 
   5  -1   2       66.62       77.83      3.51 o 
   6  -1   2        2.19        3.29      0.79 o 
   7  -1   2        0.56        2.23      1.22 o 
   8  -1   2        6.29        3.25      1.29 o 
   9  -1   2       93.90       80.97      6.67 o 
  10  -1   2        6.74       11.60      2.69 o 
  11  -1   2       40.26       47.25      8.02 o 
 -11   0   2       41.45       40.72      6.31 o 
 -10   0   2        8.54       14.58      2.68 o 
  -9   0   2       43.03       44.24      3.12 o 
  -8   0   2      567.67      567.69     17.56 o 
  -7   0   2        3.35        2.39      0.56 o 
  -6   0   2     1830.34     1886.62     21.27 o 
  -5   0   2      954.51      973.96     11.71 o 
  -4   0   2     1224.48     1176.62     15.59 o 
  -3   0   2     4343.49     4580.12     52.06 o 
  -2   0   2     2904.74     2946.67     33.87 o 
  -1   0   2     6766.07     6426.63    106.37 o 
   0   0   2      825.03      795.36     10.38 o 
   1   0   2     2645.31     2541.28     50.94 o 
   2   0   2     1048.34     1063.47     23.62 o 
   3   0   2      280.15      263.56      5.33 o 
   4   0   2      475.76      521.55      7.90 o 
   5   0   2        0.24        0.26      0.28 o 
   6   0   2      489.37      489.34      8.29 o 
   7   0   2        1.24        1.38      0.49 o 
   8   0   2       79.65       64.66      3.63 o 
   9   0   2      117.94      111.65      7.55 o 
  10   0   2        1.05        0.28      0.84 o 
  11   0   2        2.62        0.94      0.89 o 
  12   0   2       11.47       19.05      4.46 o 
 -11   1   2        0.00       -1.76      1.76 o 
 -10   1   2        0.07        0.52      0.52 o 
  -9   1   2        1.01        0.55      0.70 o 
  -8   1   2      174.87      175.23      6.57 o 
  -7   1   2      211.65      196.74      4.96 o 
  -6   1   2       17.82       17.17      1.19 o 
  -5   1   2      120.83      120.73      3.03 o 
  -4   1   2      454.30      461.59      7.87 o 
  -3   1   2      201.66      219.33      4.48 o 
  -2   1   2      589.88      582.52      8.43 o 
  -1   1   2     4118.51     4113.51     56.81 o 
   0   1   2     1858.80     1871.84     26.52 o 
   1   1   2      271.18      264.38      7.74 o 
   2   1   2      897.60      872.03     19.96 o 
   3   1   2       86.18       95.35      3.13 o 
   4   1   2      225.62      207.42      4.19 o 
   5   1   2      233.13      264.21      5.17 o 
   6   1   2       96.81       91.10      2.90 o 
   7   1   2       89.77       83.20      2.95 o 
   8   1   2       55.43       60.32      2.64 o 
   9   1   2       16.71       11.26      1.30 o 
  10   1   2        0.24       -0.26      0.58 o 
  11   1   2       22.77       16.49      2.40 o 
  12   1   2        3.06        6.92      2.49 o 
 -11   2   2       21.56       28.07      5.51 o 
 -10   2   2        2.97        6.51      1.52 o 
  -9   2   2       20.99       22.56      2.57 o 
  -8   2   2        4.04        4.07      1.13 o 
  -7   2   2       73.05       67.25      3.72 o 
  -6   2   2      182.95      172.51      5.66 o 
  -5   2   2       30.61       35.87      1.89 o 
  -4   2   2       42.64       50.51      2.65 o 
  -3   2   2      651.03      682.83     13.13 o 
  -2   2   2        2.20        2.79      0.82 o 
  -1   2   2     1810.40     1803.82     38.12 o 
   0   2   2      102.90       97.57      4.29 o 
   1   2   2     1754.02     1649.71     34.42 o 
   2   2   2      351.14      358.44      8.21 o 
   3   2   2     2006.88     1921.71     28.02 o 
   4   2   2      216.10      244.77      4.09 o 
   5   2   2        0.67        5.17      0.56 o 
   6   2   2     1020.67     1071.35     13.04 o 
   7   2   2       52.72       58.30      2.15 o 
   8   2   2      165.35      171.53      4.16 o 
   9   2   2      431.38      383.52     11.04 o 
  10   2   2        2.39        1.59      1.30 o 
  11   2   2       53.23       54.64      4.10 o 
  12   2   2        6.19        8.80      3.05 o 
 -10   3   2        1.75        1.36      2.62 o 
  -9   3   2        3.45        4.74      1.29 o 
  -8   3   2      134.46      145.10     14.80 o 
  -7   3   2      104.63      107.73      8.15 o 
  -6   3   2      943.72      968.31     25.71 o 
  -5   3   2        3.77        4.09      0.74 o 
  -4   3   2        4.66        4.44      1.24 o 
  -3   3   2        0.43        0.91      0.58 o 
  -2   3   2       37.85       35.95      3.09 o 
  -1   3   2      287.66      277.63      9.33 o 
   0   3   2       17.51       16.25      1.78 o 
   1   3   2        0.66        1.15      0.26 o 
   2   3   2      789.46      770.83     15.44 o 
   3   3   2       23.61       26.10      1.14 o 
   4   3   2      502.09      491.01      6.69 o 
   5   3   2      185.28      178.95      4.19 o 
   6   3   2      223.13      211.47      4.15 o 
   7   3   2       36.38       39.57      1.72 o 
   8   3   2        5.77        4.14      0.59 o 
   9   3   2       45.73       48.46      2.15 o 
  10   3   2       14.64        9.49      1.30 o 
  11   3   2        4.65        6.43      1.38 o 
  12   3   2        2.52        3.30      2.11 o 
  13   3   2        0.11       -1.87      1.87 o 
 -10   4   2        1.23        3.85      2.31 o 
  -9   4   2       14.05       15.58      3.49 o 
  -8   4   2       20.53       21.64      3.35 o 
  -7   4   2        0.71        0.59      1.62 o 
  -6   4   2       19.36       18.44      2.91 o 
  -5   4   2       20.64       21.13      2.88 o 
  -4   4   2      200.96      183.82      6.07 o 
  -3   4   2        0.56        1.70      0.75 o 
  -2   4   2        0.75        2.05      0.85 o 
  -1   4   2      651.36      647.39     17.90 o 
   0   4   2      127.29      107.94      3.50 o 
   1   4   2     1219.40     1307.48     16.40 o 
   2   4   2       47.75       53.82      1.55 o 
   3   4   2       81.82       54.51      1.84 o 
   4   4   2        2.12        0.58      0.41 o 
   5   4   2      149.64      143.97      2.86 o 
   6   4   2       35.40       28.39      1.38 o 
   7   4   2      146.32      115.81      6.31 o 
   8   4   2      274.91      260.36      6.03 o 
   9   4   2       74.21       64.46      2.83 o 
  10   4   2        1.42        0.89      0.66 o 
  11   4   2       63.13       49.49      4.06 o 
  12   4   2        3.43        2.04      1.54 o 
  13   4   2       10.63       10.58      3.39 o 
  -9   5   2        1.28        2.49      1.62 o 
  -8   5   2       24.14       21.50      3.56 o 
  -7   5   2        7.11        7.72      2.24 o 
  -6   5   2      829.95      839.30     25.20 o 
  -5   5   2      171.81      180.88      9.46 o 
  -4   5   2       30.26       25.67      2.35 o 
  -3   5   2       47.11       40.94      3.85 o 
  -2   5   2       58.48       64.70      5.01 o 
  -1   5   2        6.89        5.84      0.94 o 
   0   5   2       20.73       22.59      1.71 o 
   1   5   2      138.27      159.22      4.59 o 
   2   5   2        9.94       17.21      1.11 o 
   3   5   2      250.77      304.43      4.85 o 
   4   5   2      216.50      240.26      4.76 o 
   5   5   2      150.33      155.05      3.47 o 
   6   5   2       37.98       30.60      1.32 o 
   7   5   2       80.59       80.07      2.48 o 
   8   5   2        0.14        0.58      0.32 o 
   9   5   2      150.28      140.67      5.62 o 
  10   5   2        3.15        2.94      0.93 o 
  11   5   2        0.68       -0.86      0.86 o 
  12   5   2        2.63        0.60      0.82 o 
  13   5   2        2.57        4.65      2.29 o 
  -9   6   2        3.57        0.99      0.94 o 
  -8   6   2        0.32       -0.59      1.15 o 
  -7   6   2        0.84        1.66      1.25 o 
  -6   6   2        6.91        7.98      2.33 o 
  -5   6   2       19.43       24.37      3.58 o 
  -4   6   2       70.58       72.91      5.92 o 
  -3   6   2       13.48       14.77      3.11 o 
  -2   6   2       22.77       21.88      2.86 o 
  -1   6   2       39.24       34.13      1.99 o 
   0   6   2       56.47       52.65      2.94 o 
   1   6   2      572.27      560.89     12.72 o 
   2   6   2      470.76      475.51      7.08 o 
   3   6   2       66.17       71.48      2.20 o 
   4   6   2        3.02        0.70      0.28 o 
   5   6   2       39.51       30.55      1.67 o 
   6   6   2        7.62        7.80      0.77 o 
   7   6   2       65.05       65.38      2.05 o 
   8   6   2      502.15      494.96      7.65 o 
   9   6   2       72.81       72.51      3.11 o 
  10   6   2        1.58        3.38      0.71 o 
  11   6   2      132.59      134.02      7.57 o 
  12   6   2        6.83        5.06      1.37 o 
  -8   7   2        7.57        3.75      2.10 o 
  -7   7   2       26.66       24.41      4.24 o 
  -6   7   2      153.87      150.55      9.93 o 
  -5   7   2      239.88      240.74     12.38 o 
  -4   7   2       61.98       62.02      5.83 o 
  -3   7   2       31.55       31.82      4.00 o 
  -2   7   2       21.19       20.87      3.02 o 
  -1   7   2        2.38        5.01      1.61 o 
   0   7   2       52.83       58.16      2.73 o 
   1   7   2      200.26      185.45      4.97 o 
   2   7   2        2.69        1.60      0.57 o 
   3   7   2      158.08      146.48      5.21 o 
   4   7   2       22.98       18.06      1.17 o 
   5   7   2        3.68        5.46      0.58 o 
   6   7   2       37.34       32.45      1.62 o 
   7   7   2       63.70       64.68      2.06 o 
   8   7   2       18.74       17.80      1.18 o 
   9   7   2      116.88      117.40      5.79 o 
  10   7   2       18.82       19.07      2.50 o 
  11   7   2       66.15       64.37      5.64 o 
  12   7   2        0.65        1.42      1.08 o 
  -7   8   2        0.00       -1.54      1.54 o 
  -6   8   2      106.19      124.74      9.54 o 
  -5   8   2        3.28        5.07      2.11 o 
  -4   8   2       34.11       36.42      4.69 o 
  -3   8   2      135.53      147.52      9.34 o 
  -2   8   2      113.33      108.98      7.78 o 
  -1   8   2       83.60       78.17      6.01 o 
   0   8   2        8.07        8.23      1.85 o 
   1   8   2       10.13       11.39      2.01 o 
   2   8   2      430.05      432.71      8.66 o 
   3   8   2       54.05       52.32      2.66 o 
   4   8   2       49.11       53.48      2.34 o 
   5   8   2       97.43       91.97      2.61 o 
   6   8   2        2.12        2.43      0.53 o 
   7   8   2       75.38       81.94      2.98 o 
   8   8   2       52.87       50.46      3.30 o 
   9   8   2        0.57        0.92      0.77 o 
  10   8   2        0.36        0.16      1.31 o 
  11   8   2        1.09        1.02      0.91 o 
  12   8   2        6.73        8.18      1.88 o 
  -6   9   2        0.01        1.02      0.90 o 
  -5   9   2       65.50       80.93      7.65 o 
  -4   9   2        3.02        2.17      1.55 o 
  -3   9   2        4.21        3.44      1.62 o 
  -2   9   2        1.17        0.30      0.84 o 
  -1   9   2        5.74        3.88      1.42 o 
   0   9   2        0.74        0.14      0.68 o 
   1   9   2      129.92      128.34      7.50 o 
   2   9   2      141.28      133.32      7.29 o 
   3   9   2       57.96       56.34      2.65 o 
   4   9   2      288.16      264.99      5.49 o 
   5   9   2        0.74        0.84      0.54 o 
   6   9   2       41.03       38.19      2.15 o 
   7   9   2       20.67       20.89      1.49 o 
   8   9   2       20.73       21.38      2.66 o 
   9   9   2       26.51       26.05      4.69 o 
  10   9   2        0.85       -0.51      1.24 o 
  11   9   2       41.21       43.77      4.23 o 
  -4  10   2       18.63       16.08      3.70 o 
  -3  10   2        5.96        2.18      1.73 o 
  -2  10   2       71.68       83.09      7.48 o 
  -1  10   2        0.18        3.75      1.86 o 
   0  10   2       81.89       81.65      7.01 o 
   1  10   2       31.61       38.78      4.62 o 
   2  10   2       50.70       46.58      3.21 o 
   3  10   2       10.27        9.43      1.48 o 
   4  10   2       25.04       23.44      1.86 o 
   5  10   2        6.28        4.36      0.70 o 
   6  10   2       10.17        8.85      3.07 o 
   7  10   2       49.44       50.77      4.03 o 
   8  10   2        2.44        2.78      0.96 o 
   9  10   2       14.85       16.86      2.54 o 
  10  10   2        5.50        4.34      1.06 o 
  11  10   2       13.87       17.76      2.84 o 
  -3  11   2       15.31       18.35      3.87 o 
  -2  11   2        1.48        3.03      1.69 o 
  -1  11   2        0.48        1.61      0.89 o 
   0  11   2       16.06       19.92      5.90 o 
   1  11   2        0.23       -0.86      0.92 o 
   2  11   2        9.12       10.32      1.65 o 
   3  11   2        4.19        4.13      1.12 o 
   4  11   2        0.05        0.64      0.57 o 
   5  11   2       15.83       20.25      1.92 o 
   6  11   2        2.80        2.98      0.81 o 
   7  11   2        3.08        1.65      0.57 o 
   8  11   2        0.81        0.43      2.14 o 
   9  11   2        2.74        5.42      1.43 o 
  10  11   2        3.88        0.18      0.90 o 
  -1  12   2        0.14       -1.21      1.25 o 
   0  12   2       54.65       56.08      6.37 o 
   1  12   2       18.84       19.35      2.37 o 
   2  12   2        4.01        3.47      1.16 o 
   3  12   2       10.63       15.85      2.22 o 
   4  12   2        5.64        4.38      1.23 o 
   5  12   2        2.49        1.55      0.75 o 
   6  12   2        9.06        7.24      1.25 o 
   7  12   2        9.44        9.44      3.24 o 
   8  12   2        4.76        4.91      1.46 o 
   3  13   2        4.87        5.12      1.39 o 
   4  13   2        2.47        3.97      1.20 o 
   5  13   2       12.44       11.17      1.90 o 
   6  13   2       44.22       53.21      4.54 o 
  -6 -11   3        1.97        1.23      1.29 o 
  -5 -11   3        4.52        5.34      2.45 o 
  -4 -11   3       14.17       15.27      3.65 o 
  -3 -11   3       14.26       11.31      2.62 o 
  -2 -11   3        1.77       -0.84      1.22 o 
  -1 -11   3       28.78       39.82      5.35 o 
   0 -11   3       19.82       25.67      4.51 o 
  -8 -10   3       18.98       16.26      3.92 o 
  -7 -10   3        4.99        4.88      2.45 o 
  -6 -10   3        4.39        5.93      2.53 o 
  -5 -10   3       20.59       22.91      4.47 o 
  -4 -10   3        8.88        8.92      1.94 o 
  -3 -10   3        0.57        1.26      0.69 o 
  -2 -10   3       12.13       16.62      3.12 o 
  -1 -10   3        7.09        7.06      2.22 o 
   0 -10   3        4.34        7.96      2.53 o 
   1 -10   3        9.91       13.99      3.32 o 
   2 -10   3        1.08        2.11      1.54 o 
  -9  -9   3        3.54        5.94      2.71 o 
  -8  -9   3       16.90       22.41      4.61 o 
  -7  -9   3       16.30       17.88      4.00 o 
  -6  -9   3       29.31       30.95      5.00 o 
  -5  -9   3       15.74       14.66      1.58 o 
  -4  -9   3       15.81       17.32      1.73 o 
  -3  -9   3        0.00        3.36      0.85 o 
  -2  -9   3        2.20        0.85      0.71 o 
  -1  -9   3        6.94        8.67      2.15 o 
   0  -9   3        5.05        5.12      1.80 o 
   1  -9   3        0.07       -0.48      1.21 o 
   2  -9   3       37.27       37.35      5.16 o 
   3  -9   3       12.38       13.59      3.26 o 
   4  -9   3        4.25       -0.55      1.14 o 
 -10  -8   3        3.01        4.33      2.62 o 
  -9  -8   3      103.01      119.42     10.70 o 
  -8  -8   3       24.47       33.25      5.42 o 
  -7  -8   3      111.68      132.63     10.45 o 
  -6  -8   3        4.76        6.27      2.39 o 
  -5  -8   3       84.75       91.78      5.42 o 
  -4  -8   3       33.57       34.72      2.35 o 
  -3  -8   3        4.26        5.85      0.78 o 
  -2  -8   3        2.27        2.44      0.55 o 
  -1  -8   3        4.40        1.95      1.01 o 
   0  -8   3        6.31        6.88      2.00 o 
   1  -8   3        5.95        9.24      2.40 o 
   2  -8   3        5.08        5.61      2.09 o 
   3  -8   3        0.41        0.18      0.99 o 
   4  -8   3       16.37       13.48      3.31 o 
   5  -8   3        2.86       -1.78      1.78 o 
   6  -8   3        0.84        2.76      1.88 o 
 -11  -7   3        3.43        2.70      1.87 o 
 -10  -7   3       96.01       98.96      9.39 o 
  -9  -7   3       51.94       68.21      7.92 o 
  -8  -7   3      144.90      162.91     11.93 o 
  -7  -7   3      142.15      154.47     11.08 o 
  -6  -7   3       86.27       82.49      3.27 o 
  -5  -7   3       92.33       95.10      3.60 o 
  -4  -7   3      136.37      137.97      4.07 o 
  -3  -7   3       90.46       87.23      2.85 o 
  -2  -7   3      163.67      160.56      4.12 o 
  -1  -7   3        0.89       -0.09      0.72 o 
   0  -7   3       93.26       89.22      6.58 o 
   1  -7   3       74.22       64.73      5.84 o 
   2  -7   3        7.52        8.64      2.18 o 
   3  -7   3       13.25       10.68      2.66 o 
   4  -7   3        0.75        2.06      1.28 o 
   5  -7   3       10.95       11.51      3.03 o 
   6  -7   3        0.46        0.73      0.90 o 
   7  -7   3        7.12       10.17      3.16 o 
 -11  -6   3       18.09       19.40      4.47 o 
 -10  -6   3        5.41        7.47      2.77 o 
  -9  -6   3       10.14       11.00      3.32 o 
  -8  -6   3       18.31       22.78      4.29 o 
  -7  -6   3       28.92       34.68      5.10 o 
  -6  -6   3       72.53       83.12      7.49 o 
  -5  -6   3       22.52       21.12      1.69 o 
  -4  -6   3        9.98       10.52      0.79 o 
  -3  -6   3       42.37       40.80      1.82 o 
  -2  -6   3       11.93        9.92      1.03 o 
  -1  -6   3       57.19       56.62      2.76 o 
   0  -6   3       17.30       24.61      2.27 o 
   1  -6   3        3.22        1.79      1.13 o 
   2  -6   3        2.55        1.96      0.88 o 
   3  -6   3        2.50        2.87      1.28 o 
   4  -6   3       22.55       20.09      3.58 o 
   5  -6   3       55.27       56.00      6.08 o 
   6  -6   3        2.16        3.66      1.62 o 
   7  -6   3       41.43       63.70      7.05 o 
   8  -6   3       31.43       34.98      5.51 o 
 -11  -5   3        2.88        0.46      1.12 o 
 -10  -5   3       30.50       22.99      4.69 o 
  -9  -5   3       50.02       47.10      6.28 o 
  -8  -5   3      244.16      264.82     14.71 o 
  -7  -5   3      186.86      199.26     12.06 o 
  -6  -5   3        3.22        2.87      1.05 o 
  -5  -5   3        9.96       10.49      1.43 o 
  -4  -5   3      295.79      301.37      4.31 o 
  -3  -5   3       12.74       13.99      0.92 o 
  -2  -5   3      163.43      160.00      3.93 o 
  -1  -5   3        8.02        5.71      0.77 o 
   0  -5   3        2.97        7.74      0.96 o 
   1  -5   3       43.32       35.99      2.09 o 
   2  -5   3       90.74       98.13      6.66 o 
   3  -5   3       24.96       18.14      3.01 o 
   4  -5   3       10.56       10.56      2.44 o 
   5  -5   3       36.85       32.15      4.37 o 
   6  -5   3        0.46       -1.75      1.75 o 
   7  -5   3       48.59       51.93      6.10 o 
   8  -5   3       11.96       14.35      3.40 o 
   9  -5   3        5.99        6.10      2.45 o 
 -11  -4   3        3.51        4.52      2.07 o 
 -10  -4   3       17.07       15.48      3.78 o 
  -9  -4   3       14.87       13.03      3.32 o 
  -8  -4   3      399.37      419.49     18.86 o 
  -7  -4   3       14.93       11.39      2.93 o 
  -6  -4   3       22.93       18.65      3.32 o 
  -5  -4   3      135.65      145.11      9.05 o 
  -4  -4   3       13.92       16.41      0.59 o 
  -3  -4   3      336.09      304.31      9.09 o 
  -2  -4   3      515.02      535.37      9.20 o 
  -1  -4   3        6.76        6.47      0.66 o 
   0  -4   3      472.79      471.47     11.07 o 
   1  -4   3      347.51      372.96      7.54 o 
   2  -4   3       13.11       14.98      1.69 o 
   3  -4   3      154.28      152.74      8.40 o 
   4  -4   3       10.16        6.34      1.78 o 
   5  -4   3       12.36       17.57      3.08 o 
   6  -4   3       49.60       53.62      5.62 o 
   7  -4   3        3.04        4.88      2.02 o 
   8  -4   3        2.39        0.95      1.18 o 
   9  -4   3        4.19        7.30      2.61 o 
  10  -4   3        5.05        8.93      2.84 o 
 -11  -3   3        5.86        5.10      2.42 o 
 -10  -3   3        8.50       12.13      3.34 o 
  -9  -3   3        4.57        0.58      1.81 o 
  -8  -3   3      123.50      112.42      8.01 o 
  -7  -3   3      420.09      402.61     33.13 o 
  -6  -3   3       64.33       80.32      6.74 o 
  -5  -3   3       14.63       24.13      3.50 o 
  -4  -3   3      292.43      308.92      5.41 o 
  -3  -3   3      287.08      330.21      4.65 o 
  -2  -3   3      171.86      174.66      3.76 o 
  -1  -3   3       42.22       36.09      1.44 o 
   0  -3   3      115.87      118.80      3.67 o 
   1  -3   3        0.16        0.25      0.20 o 
   2  -3   3       54.07       39.83      3.83 o 
   3  -3   3       24.56       26.94      2.14 o 
   4  -3   3       27.08       26.80      3.34 o 
   5  -3   3        0.80        1.51      0.89 o 
   6  -3   3       93.82       99.60      7.28 o 
   7  -3   3       76.87       78.36      6.80 o 
   8  -3   3       43.49       37.70      4.95 o 
   9  -3   3       24.56       27.78      4.49 o 
  10  -3   3        1.73        2.84      1.76 o 
 -11  -2   3        0.12       -0.66      1.11 o 
 -10  -2   3        0.76        0.71      1.21 o 
  -9  -2   3       72.72       68.18      7.31 o 
  -8  -2   3      288.36      271.47     13.19 o 
  -7  -2   3      579.49      548.32     29.81 o 
  -6  -2   3        3.93        3.84      0.72 o 
  -5  -2   3        0.10        0.28      0.22 o 
  -4  -2   3      196.90      197.23      3.50 o 
  -3  -2   3       49.16       34.94      1.30 o 
  -2  -2   3      436.81      422.02      6.17 o 
  -1  -2   3       79.21       74.72      1.99 o 
   0  -2   3      353.73      330.29      5.77 o 
   1  -2   3      154.35      166.18      3.77 o 
   2  -2   3       36.61       38.66      1.31 o 
   3  -2   3       20.14       16.41      2.22 o 
   4  -2   3       20.00       25.03      2.87 o 
   5  -2   3       41.94       39.63      4.06 o 
   6  -2   3       46.91       46.32      4.68 o 
   7  -2   3       31.73       36.79      4.43 o 
   8  -2   3        0.11        0.81      1.19 o 
   9  -2   3        7.09        8.04      2.43 o 
  10  -2   3       63.92       58.24      6.49 o 
  11  -2   3        0.11        1.62      1.27 o 
 -11  -1   3        2.72       -1.59      1.59 o 
 -10  -1   3       12.56        7.39      2.67 o 
  -9  -1   3       67.47       55.51      2.92 o 
  -8  -1   3        6.22        5.93      0.76 o 
  -7  -1   3      824.12      844.83     18.34 o 
  -6  -1   3        0.37        1.22      0.32 o 
  -5  -1   3      107.06      115.19      3.17 o 
  -4  -1   3      143.35      165.10      4.46 o 
  -3  -1   3      128.32      140.15      2.67 o 
  -2  -1   3       15.36       14.27      0.89 o 
  -1  -1   3        5.52        8.24      0.59 o 
   0  -1   3      582.52      595.09      8.73 o 
   1  -1   3        3.26        4.40      0.65 o 
   2  -1   3        4.29        1.92      0.71 o 
   3  -1   3       21.89       21.38      2.35 o 
   4  -1   3       60.44       55.57      1.89 o 
   5  -1   3        4.61        4.06      0.85 o 
   6  -1   3       45.89       44.94      2.98 o 
   7  -1   3       90.25       87.46      6.56 o 
   8  -1   3      120.41      104.17      7.62 o 
   9  -1   3        0.36        0.37      1.01 o 
  10  -1   3       83.56       67.45      6.72 o 
  11  -1   3        4.43        5.93      2.19 o 
 -11   0   3        1.84        3.73      2.36 o 
 -10   0   3        2.60        2.02      1.65 o 
  -9   0   3       53.42       63.71      8.65 o 
  -8   0   3        0.42        0.25      0.35 o 
  -7   0   3     1011.71      987.17     22.65 o 
  -6   0   3       65.30       68.53      2.36 o 
  -5   0   3       81.06       77.02      2.43 o 
  -4   0   3     1972.32     2061.27     26.80 o 
  -3   0   3      505.34      516.43     11.12 o 
  -2   0   3      653.40      703.03     12.95 o 
  -1   0   3     3830.01     3710.21     36.79 o 
   0   0   3     2803.00     2772.76     27.84 o 
   1   0   3       19.20       15.15      1.09 o 
   2   0   3      611.45      587.71     15.53 o 
   3   0   3      130.27      129.44      5.98 o 
   4   0   3       90.76       97.93      2.71 o 
   5   0   3      167.32      156.73      3.81 o 
   6   0   3      103.49       95.13      3.06 o 
   7   0   3        0.24        0.03      0.34 o 
   8   0   3       18.92       20.59      3.22 o 
   9   0   3        7.62        9.99      2.40 o 
  10   0   3        8.65        9.99      2.44 o 
  11   0   3        0.92        0.83      0.78 o 
  12   0   3        0.01        4.28      2.52 o 
 -11   1   3        3.33        7.22      2.56 o 
 -10   1   3        0.39        0.68      1.43 o 
  -9   1   3        0.54        0.74      1.24 o 
  -8   1   3       58.96       54.34      3.48 o 
  -7   1   3       25.25       26.69      1.88 o 
  -6   1   3      275.41      278.98      4.87 o 
  -5   1   3       83.30       79.97      3.01 o 
  -4   1   3      799.40      869.86     12.92 o 
  -3   1   3        1.27        0.21      0.34 o 
  -2   1   3       24.32       34.30      1.36 o 
  -1   1   3        7.21       11.86      0.73 o 
   0   1   3      680.08      637.88      8.89 o 
   1   1   3     1493.19     1390.87     20.58 o 
   2   1   3        0.01       -0.17      0.37 o 
   3   1   3      531.05      580.87     15.66 o 
   4   1   3        0.39        0.88      0.40 o 
   5   1   3       12.80        9.79      0.91 o 
   6   1   3       14.30       11.74      1.05 o 
   7   1   3       58.18       54.93      2.45 o 
   8   1   3        0.22        0.60      0.58 o 
   9   1   3        5.50        3.00      1.41 o 
  10   1   3       43.02       39.20      3.54 o 
  11   1   3        0.20        0.29      0.75 o 
  12   1   3        0.30        0.34      1.11 o 
 -11   2   3        3.43        1.04      1.34 o 
 -10   2   3        0.72        0.96      1.23 o 
  -9   2   3        1.22        1.82      0.73 o 
  -8   2   3        6.75        6.72      2.30 o 
  -7   2   3      348.33      359.06     10.01 o 
  -6   2   3       18.75       17.23      1.52 o 
  -5   2   3      121.08      132.47      4.19 o 
  -4   2   3       50.62       45.84      2.74 o 
  -3   2   3     1158.98     1265.09     17.26 o 
  -2   2   3       59.88       68.94      2.39 o 
  -1   2   3     1300.80     1323.90     20.71 o 
   0   2   3     7818.09     7722.22    118.51 o 
   1   2   3      279.50      266.04      8.81 o 
   2   2   3     2413.88     2243.98     47.25 o 
   3   2   3      703.28      685.66     13.08 o 
   4   2   3        0.70        3.41      0.70 o 
   5   2   3       96.01       99.19      3.07 o 
   6   2   3      380.90      346.93      6.79 o 
   7   2   3       29.32       30.97      1.83 o 
   8   2   3      173.73      168.88      4.28 o 
   9   2   3        2.37        0.55      0.38 o 
  10   2   3       54.85       47.51      2.89 o 
  11   2   3        1.49        0.88      0.60 o 
  12   2   3        9.88       14.19      3.73 o 
 -10   3   3        0.08        0.71      0.77 o 
  -9   3   3       11.11       12.46      2.00 o 
  -8   3   3        0.03        0.35      2.26 o 
  -7   3   3        9.79       10.65      1.77 o 
  -6   3   3      267.79      269.33     10.39 o 
  -5   3   3       11.07       10.49      2.00 o 
  -4   3   3        2.07        2.56      0.80 o 
  -3   3   3       51.80       54.58      2.93 o 
  -2   3   3      484.79      605.49     17.40 o 
  -1   3   3        0.40        0.59      0.54 o 
   0   3   3        0.89       10.08      1.67 o 
   1   3   3      894.69      913.24     22.19 o 
   2   3   3      112.57      121.59      5.62 o 
   3   3   3       91.58       90.38      2.40 o 
   4   3   3       29.34       30.00      1.49 o 
   5   3   3        3.73        4.15      0.61 o 
   6   3   3      116.09      129.34      3.61 o 
   7   3   3      101.50       97.80      2.95 o 
   8   3   3        3.82        3.34      0.59 o 
   9   3   3        8.26       10.76      1.05 o 
  10   3   3        2.90        2.13      0.84 o 
  11   3   3        0.51        0.47      0.58 o 
  12   3   3        1.50        1.97      1.59 o 
  13   3   3        0.60        0.18      1.02 o 
 -10   4   3        2.54        2.71      1.26 o 
  -9   4   3        0.50       -0.73      0.73 o 
  -8   4   3        0.44        2.10      1.23 o 
  -7   4   3      213.20      206.59     10.27 o 
  -6   4   3      360.25      357.25     13.70 o 
  -5   4   3      211.61      215.36      8.07 o 
  -4   4   3      168.26      147.98      7.71 o 
  -3   4   3      256.26      261.87     16.70 o 
  -2   4   3      504.73      557.21     17.18 o 
  -1   4   3      740.65      780.99     21.24 o 
   0   4   3       12.52       14.37      1.15 o 
   1   4   3      152.18      150.95      4.82 o 
   2   4   3      363.21      337.23      8.16 o 
   3   4   3        1.99        1.11      0.30 o 
   4   4   3      480.18      461.38     12.05 o 
   5   4   3      130.13      124.94      3.48 o 
   6   4   3      204.93      184.18      6.20 o 
   7   4   3        3.90        3.96      0.65 o 
   8   4   3      165.84      160.45      7.02 o 
   9   4   3       55.58       54.86      3.71 o 
  10   4   3       60.03       51.67      3.85 o 
  11   4   3        0.78        1.39      0.66 o 
  12   4   3        0.46        0.36      0.94 o 
  13   4   3        7.47        9.96      3.05 o 
  -9   5   3        4.54        4.73      1.61 o 
  -8   5   3       13.55       14.49      2.97 o 
  -7   5   3        0.96        1.98      1.18 o 
  -6   5   3       17.89       22.45      3.35 o 
  -5   5   3       10.95       10.85      1.62 o 
  -4   5   3       11.80       16.67      2.67 o 
  -3   5   3      342.22      360.53     13.21 o 
  -2   5   3      361.47      428.20     15.26 o 
  -1   5   3     1138.42     1388.65     34.17 o 
   0   5   3       51.17       41.08      2.26 o 
   1   5   3      584.68      627.39     23.87 o 
   2   5   3       54.66       52.74      1.98 o 
   3   5   3       74.74       95.51      2.33 o 
   4   5   3       13.53        9.94      0.85 o 
   5   5   3      118.37      109.47      2.79 o 
   6   5   3       13.07       13.11      1.01 o 
   7   5   3      318.64      316.11      8.73 o 
   8   5   3      186.29      176.29      7.58 o 
   9   5   3       14.80       12.66      1.30 o 
  10   5   3       14.74       14.71      1.61 o 
  11   5   3        7.05        5.01      1.00 o 
  12   5   3       10.03        8.95      1.85 o 
  13   5   3        3.97        7.55      2.84 o 
  -8   6   3        1.29        2.70      1.64 o 
  -7   6   3       19.44       14.87      3.00 o 
  -6   6   3      141.03      128.71      8.58 o 
  -5   6   3       19.64       18.40      3.16 o 
  -4   6   3       78.76       77.56      6.09 o 
  -3   6   3        7.02        7.01      1.78 o 
  -2   6   3        7.98       10.20      2.10 o 
  -1   6   3      702.89      707.36     13.00 o 
   0   6   3        4.39        4.84      0.74 o 
   1   6   3      279.36      275.26      7.15 o 
   2   6   3      131.48      128.81      4.38 o 
   3   6   3       33.49       45.09      1.71 o 
   4   6   3      404.07      385.34      9.23 o 
   5   6   3      225.06      232.28      6.18 o 
   6   6   3      116.15      104.78      2.70 o 
   7   6   3        7.56        7.20      0.97 o 
   8   6   3      284.05      277.45      5.62 o 
   9   6   3      168.47      165.02      9.59 o 
  10   6   3       71.23       63.65      4.42 o 
  11   6   3       44.43       43.42      3.87 o 
  12   6   3       42.96       44.96      4.12 o 
  13   6   3       12.68       17.12      3.48 o 
  -8   7   3       10.28        8.22      2.70 o 
  -7   7   3       19.78       19.03      3.53 o 
  -6   7   3       30.63       37.01      4.78 o 
  -5   7   3       77.46       79.53      6.83 o 
  -4   7   3        8.15        8.42      1.60 o 
  -3   7   3       40.21       33.12      4.02 o 
  -2   7   3        0.91        0.89      0.50 o 
  -1   7   3      163.84      178.79      9.40 o 
   0   7   3      121.93      119.57      4.71 o 
   1   7   3       41.18       36.36      2.05 o 
   2   7   3       21.24       28.00      2.17 o 
   3   7   3       54.21       45.67      2.16 o 
   4   7   3        5.29        4.59      0.95 o 
   5   7   3       23.83       22.07      1.46 o 
   6   7   3      125.90      114.68      3.75 o 
   7   7   3       71.05       67.75      2.26 o 
   8   7   3        1.81        0.61      0.49 o 
   9   7   3       34.01       35.38      2.19 o 
  10   7   3        0.00       -0.45      0.71 o 
  11   7   3       22.53       21.33      2.74 o 
  12   7   3        6.04        6.87      1.70 o 
  -7   8   3        0.70        0.21      0.83 o 
  -6   8   3        3.32        3.61      1.61 o 
  -5   8   3       15.57       17.45      3.38 o 
  -4   8   3        2.61        1.39      1.16 o 
  -3   8   3       80.01       82.77      4.82 o 
  -2   8   3       61.69       74.82      6.12 o 
  -1   8   3        5.28        4.38      1.58 o 
   0   8   3      210.49      197.00      6.72 o 
   1   8   3        2.97        2.72      0.73 o 
   2   8   3      113.33      114.07      3.95 o 
   3   8   3        1.82        0.34      0.38 o 
   4   8   3      320.96      304.17      8.46 o 
   5   8   3      163.64      152.09      4.08 o 
   6   8   3       51.21       49.81      2.20 o 
   7   8   3       77.64       69.45      3.01 o 
   8   8   3       29.57       28.98      1.88 o 
   9   8   3        5.26        2.49      0.63 o 
  10   8   3       20.99       22.23      2.74 o 
  11   8   3       43.01       47.24      4.16 o 
  12   8   3       18.51       17.23      2.61 o 
  -6   9   3       15.39       18.51      3.80 o 
  -5   9   3        7.81        3.20      1.86 o 
  -4   9   3       33.47       33.84      4.82 o 
  -3   9   3        1.11        2.09      1.44 o 
  -2   9   3        7.24        6.30      1.41 o 
  -1   9   3        5.35        3.32      1.34 o 
   0   9   3        0.27        1.67      1.16 o 
   1   9   3       92.17       88.18      6.24 o 
   2   9   3       87.24       79.82      4.14 o 
   3   9   3        3.58        1.67      0.57 o 
   4   9   3       62.78       53.93      2.35 o 
   5   9   3       11.48        9.25      0.88 o 
   6   9   3      183.71      165.57      7.25 o 
   7   9   3       22.25       21.04      1.65 o 
   8   9   3       67.76       71.42      3.04 o 
   9   9   3       55.26       56.71      4.43 o 
  10   9   3        0.17       -0.21      1.42 o 
  11   9   3       29.14       29.05      3.35 o 
  12   9   3       11.34       11.52      2.27 o 
  -4  10   3       20.09       22.09      4.21 o 
  -3  10   3       14.37       13.43      3.17 o 
  -2  10   3       22.43       20.99      3.73 o 
  -1  10   3       14.08       15.73      2.17 o 
   0  10   3        8.72        6.76      2.02 o 
   1  10   3        7.91        6.54      1.82 o 
   2  10   3        1.04       -0.67      1.06 o 
   3  10   3        1.45        0.30      0.61 o 
   4  10   3       84.89       84.69      3.61 o 
   5  10   3       40.92       36.86      2.34 o 
   6  10   3       53.81       51.15      2.72 o 
   7  10   3      125.31      126.70      6.33 o 
   8  10   3        6.34        7.44      2.29 o 
   9  10   3        8.71        8.20      1.77 o 
  10  10   3       11.41       14.53      3.31 o 
  11  10   3       14.22       17.69      2.81 o 
  -3  11   3        8.06        8.35      2.58 o 
  -2  11   3        1.52        0.67      1.13 o 
  -1  11   3       50.55       53.36      6.11 o 
   0  11   3       31.43       33.08      4.64 o 
   1  11   3        9.39        7.99      2.16 o 
   2  11   3        2.53        3.84      1.48 o 
   3  11   3        4.65        3.89      1.07 o 
   4  11   3       10.55        8.40      2.34 o 
   5  11   3        0.05       -0.08      0.41 o 
   6  11   3        7.43        7.87      1.13 o 
   7  11   3        5.69        2.81      0.95 o 
   8  11   3        8.79        8.06      1.74 o 
   9  11   3        8.35        9.36      2.14 o 
  10  11   3        0.23       -0.98      0.98 o 
  -1  12   3       11.30       10.31      2.87 o 
   0  12   3        2.00        2.73      1.77 o 
   1  12   3        0.64        0.63      1.33 o 
   2  12   3        0.08       -0.10      0.72 o 
   3  12   3        2.31        2.75      0.84 o 
   4  12   3       35.05       34.32      2.98 o 
   5  12   3       16.87       17.53      1.78 o 
   6  12   3       11.68       15.81      2.32 o 
   7  12   3       16.10       15.33      2.36 o 
   8  12   3        0.01        1.93      0.84 o 
   9  12   3        2.96        4.84      1.47 o 
   2  13   3        3.10        1.71      0.84 o 
   3  13   3       33.32       39.21      3.62 o 
   4  13   3        1.86        4.95      1.38 o 
   5  13   3       17.95       21.10      2.59 o 
   6  13   3       13.54       21.12      2.17 o 
  -6 -10   4        1.05        1.90      1.49 o 
  -5 -10   4       34.27       35.76      5.77 o 
  -4 -10   4        7.79       13.47      3.55 o 
  -3 -10   4        0.17        1.51      0.82 o 
  -2 -10   4       12.15       12.47      2.89 o 
  -1 -10   4       12.07        8.32      2.45 o 
   0 -10   4        0.73        0.66      0.87 o 
   1 -10   4        4.33        4.51      2.12 o 
  -8  -9   4       14.59        6.67      2.67 o 
  -7  -9   4        3.80        6.68      2.65 o 
  -6  -9   4        0.46       -1.18      1.20 o 
  -5  -9   4        2.19        1.13      1.30 o 
  -4  -9   4        0.02       -0.13      0.91 o 
  -3  -9   4        0.02        0.09      1.52 o 
  -2  -9   4       10.16        9.55      1.76 o 
  -1  -9   4       11.34       11.21      2.63 o 
   0  -9   4       10.94       10.68      2.73 o 
   1  -9   4        0.10        3.73      1.49 o 
   2  -9   4        7.72        8.40      2.58 o 
   3  -9   4        0.96        3.12      1.87 o 
  -9  -8   4       19.57       23.59      4.83 o 
  -8  -8   4      104.23      117.32     10.59 o 
  -7  -8   4        5.22        3.31      2.07 o 
  -6  -8   4        1.54       -1.05      1.50 o 
  -5  -8   4      106.52      111.08      9.31 o 
  -4  -8   4        0.49       -0.61      0.61 o 
  -3  -8   4       79.50       81.16      4.73 o 
  -2  -8   4       13.27       17.33      2.24 o 
  -1  -8   4        0.70       -0.61      1.07 o 
   0  -8   4        0.05        2.28      1.27 o 
   1  -8   4       16.48       23.14      3.92 o 
   2  -8   4       26.79       19.58      3.69 o 
   3  -8   4        0.23        3.31      1.34 o 
   4  -8   4        6.60       11.38      3.16 o 
   5  -8   4        0.70        0.21      1.19 o 
 -10  -7   4        0.04        2.20      2.29 o 
  -9  -7   4       14.62       11.33      3.38 o 
  -8  -7   4        1.47        0.49      1.25 o 
  -7  -7   4        1.07        2.89      1.89 o 
  -6  -7   4        6.84       12.59      3.07 o 
  -5  -7   4      208.29      208.99      6.91 o 
  -4  -7   4        5.60        6.07      1.82 o 
  -3  -7   4       86.02       79.90      3.20 o 
  -2  -7   4      362.19      354.53      7.93 o 
  -1  -7   4       52.86       59.19      4.00 o 
   0  -7   4       20.79       17.93      3.04 o 
   1  -7   4        0.40        0.03      0.90 o 
   2  -7   4        0.12       -1.17      1.27 o 
   3  -7   4        4.48        5.20      2.12 o 
   4  -7   4        0.47        0.43      1.07 o 
   5  -7   4        0.93        2.30      1.81 o 
   6  -7   4        0.73        0.31      1.17 o 
 -10  -6   4        1.21        0.11      1.28 o 
  -9  -6   4       26.06       27.32      3.59 o 
  -8  -6   4      147.45      167.65     12.19 o 
  -7  -6   4       12.01       15.81      3.57 o 
  -6  -6   4       12.20        8.72      2.57 o 
  -5  -6   4        9.81       10.37      1.64 o 
  -4  -6   4       15.35       17.01      0.97 o 
  -3  -6   4      105.26      108.93      4.26 o 
  -2  -6   4       69.79       71.29      2.59 o 
  -1  -6   4        4.54        2.98      0.89 o 
   0  -6   4       35.75       49.82      4.80 o 
   1  -6   4       13.21       13.28      2.54 o 
   2  -6   4       49.29       39.71      4.65 o 
   3  -6   4        5.19        2.75      1.18 o 
   4  -6   4       16.61       25.00      4.05 o 
   5  -6   4       10.56       10.55      2.93 o 
   6  -6   4        0.18        1.08      0.84 o 
   7  -6   4        8.15        5.50      2.31 o 
   8  -6   4        0.24        1.42      1.63 o 
 -11  -5   4        0.11        0.97      1.28 o 
 -10  -5   4        6.29        2.53      1.69 o 
  -9  -5   4       21.36       19.38      4.12 o 
  -8  -5   4       36.56       31.56      5.12 o 
  -7  -5   4        5.13        3.44      1.71 o 
  -6  -5   4        0.70        0.78      1.03 o 
  -5  -5   4      246.89      266.57     13.32 o 
  -4  -5   4        0.02        0.10      0.20 o 
  -3  -5   4      126.67      139.00      4.59 o 
  -2  -5   4      183.27      180.91      4.94 o 
  -1  -5   4      198.65      187.50      4.35 o 
   0  -5   4        0.13        0.77      0.52 o 
   1  -5   4       41.80       40.08      4.19 o 
   2  -5   4       17.65       12.61      2.52 o 
   3  -5   4        1.62        1.45      1.34 o 
   4  -5   4       61.50       59.26      5.95 o 
   5  -5   4       41.90       33.43      4.73 o 
   6  -5   4       16.14       16.82      3.45 o 
   7  -5   4        4.68        3.55      1.86 o 
   8  -5   4        8.58        6.92      2.63 o 
 -11  -4   4        0.20       -1.87      1.87 o 
 -10  -4   4        0.92        1.47      1.56 o 
  -9  -4   4       45.94       53.60      6.83 o 
  -8  -4   4      339.61      363.43     17.90 o 
  -7  -4   4       20.28       20.58      3.82 o 
  -6  -4   4      251.95      256.54     13.61 o 
  -5  -4   4       24.67       27.20      2.82 o 
  -4  -4   4       88.96      100.62      2.31 o 
  -3  -4   4      109.60      101.75      2.41 o 
  -2  -4   4      118.72      117.86      3.11 o 
  -1  -4   4        0.14        0.35      0.26 o 
   0  -4   4      274.78      253.07      6.58 o 
   1  -4   4       33.56       28.55      1.59 o 
   2  -4   4       15.48       18.29      2.81 o 
   3  -4   4       66.74       69.59      5.83 o 
   4  -4   4       46.93       47.85      5.00 o 
   5  -4   4       22.82       20.45      3.52 o 
   6  -4   4      100.39      102.17      8.21 o 
   7  -4   4        2.05        2.08      1.60 o 
   8  -4   4        5.46        2.21      1.46 o 
   9  -4   4        0.01       -1.55      1.55 o 
 -11  -3   4        0.00       -0.52      1.11 o 
 -10  -3   4       12.12       10.99      3.34 o 
  -9  -3   4        1.34       -0.08      1.48 o 
  -8  -3   4      109.79      104.03      8.97 o 
  -7  -3   4        6.54        4.73      2.00 o 
  -6  -3   4        0.36       -1.53      1.71 o 
  -5  -3   4      188.40      190.21      4.87 o 
  -4  -3   4       94.33      101.48      2.27 o 
  -3  -3   4     1180.59     1251.08     12.98 o 
  -2  -3   4      275.24      291.19      5.09 o 
  -1  -3   4        5.23       10.25      0.76 o 
   0  -3   4      365.68      406.46      6.49 o 
   1  -3   4        1.99        0.21      0.24 o 
   2  -3   4      145.71      164.06      5.08 o 
   3  -3   4       13.57       14.66      1.73 o 
   4  -3   4       16.56       11.71      2.38 o 
   5  -3   4      286.06      282.70     13.12 o 
   6  -3   4        7.47        5.01      1.83 o 
   7  -3   4      109.87      114.57      8.78 o 
   8  -3   4        0.89       -0.63      1.12 o 
   9  -3   4        6.55        7.87      2.61 o 
  10  -3   4        2.54        1.38      1.38 o 
 -11  -2   4        0.37        2.41      1.49 o 
 -10  -2   4       20.06       22.49      4.59 o 
  -9  -2   4       37.13       39.79      5.81 o 
  -8  -2   4       76.07       87.68      8.13 o 
  -7  -2   4       33.34       27.67      2.14 o 
  -6  -2   4      184.52      165.45      5.06 o 
  -5  -2   4        1.34        0.99      0.22 o 
  -4  -2   4        2.66        5.81      0.59 o 
  -3  -2   4       45.39       57.52      1.72 o 
  -2  -2   4        0.44        0.41      0.22 o 
  -1  -2   4       42.88       43.44      1.65 o 
   0  -2   4        9.20        7.38      0.71 o 
   1  -2   4        3.35        1.44      0.71 o 
   2  -2   4       85.63       98.58      4.02 o 
   3  -2   4        7.73        5.79      0.99 o 
   4  -2   4      180.93      173.68      8.07 o 
   5  -2   4       41.26       44.52      4.62 o 
   6  -2   4      343.41      334.21     14.42 o 
   7  -2   4      341.51      350.92     15.46 o 
   8  -2   4        7.19        3.02      1.81 o 
   9  -2   4       55.46       47.81      5.84 o 
  10  -2   4        1.53        2.12      1.49 o 
  11  -2   4        1.34       -0.87      1.25 o 
 -11  -1   4        0.00        0.59      1.22 o 
 -10  -1   4        9.59        4.83      2.42 o 
  -9  -1   4        4.35        5.57      2.25 o 
  -8  -1   4      146.23      134.82      3.73 o 
  -7  -1   4        0.02       -0.27      0.48 o 
  -6  -1   4      308.30      295.33      9.28 o 
  -5  -1   4        3.00        3.75      0.49 o 
  -4  -1   4       79.66       85.68      2.53 o 
  -3  -1   4      777.22      764.55     20.19 o 
  -2  -1   4      372.87      430.33      6.44 o 
  -1  -1   4        0.46        0.27      0.18 o 
   0  -1   4      109.58      102.73      2.62 o 
   1  -1   4       21.72       21.96      1.63 o 
   2  -1   4      179.18      205.38      7.40 o 
   3  -1   4      101.24      114.78      6.24 o 
   4  -1   4        8.30        5.72      1.38 o 
   5  -1   4      177.16      164.17      3.73 o 
   6  -1   4      114.20      112.25      7.50 o 
   7  -1   4      172.48      176.30     10.18 o 
   8  -1   4      115.91      123.23      8.76 o 
   9  -1   4       54.60       52.13      5.85 o 
  10  -1   4       15.30       18.13      3.75 o 
  11  -1   4        3.58        2.73      1.32 o 
 -11   0   4        2.49        2.58      2.18 o 
 -10   0   4       68.35       83.80      8.94 o 
  -9   0   4       87.93       80.92      8.39 o 
  -8   0   4        3.65        6.64      1.32 o 
  -7   0   4      172.48      178.38      4.09 o 
  -6   0   4       57.60       52.60      2.50 o 
  -5   0   4      266.40      288.93      7.70 o 
  -4   0   4      670.72      664.15     12.71 o 
  -3   0   4      517.36      596.66     17.19 o 
  -2   0   4       81.82       95.44      2.25 o 
  -1   0   4        9.32        5.92      0.51 o 
   0   0   4      251.30      239.00      4.85 o 
   1   0   4      996.18     1033.78     41.27 o 
   2   0   4     1053.72     1015.08     26.24 o 
   3   0   4      697.35      698.69     19.20 o 
   4   0   4      209.65      224.57      9.28 o 
   5   0   4      214.65      208.75      5.10 o 
   6   0   4       16.84       16.48      1.25 o 
   7   0   4       21.60       22.02      1.77 o 
   8   0   4       11.99        9.80      2.29 o 
   9   0   4       13.55       12.11      2.70 o 
  10   0   4       11.06       10.45      2.75 o 
  11   0   4       12.41        9.91      2.84 o 
  12   0   4        5.60        8.39      2.05 o 
 -11   1   4        2.64       -0.70      1.28 o 
 -10   1   4       11.14       16.86      4.24 o 
  -9   1   4       22.34       26.70      2.52 o 
  -8   1   4       42.91       50.57      3.34 o 
  -7   1   4        9.93       10.91      1.05 o 
  -6   1   4      544.97      551.13     10.35 o 
  -5   1   4       23.24       27.21      1.79 o 
  -4   1   4      121.59      139.73      4.16 o 
  -3   1   4       27.21       18.49      1.30 o 
  -2   1   4      426.40      459.49      6.83 o 
  -1   1   4       74.22       67.59      2.01 o 
   0   1   4     1983.29     2045.29     19.22 o 
   1   1   4        4.26        8.00      0.81 o 
   2   1   4        0.07       -0.01      0.21 o 
   3   1   4      140.36      145.23      6.93 o 
   4   1   4      456.70      456.82     10.45 o 
   5   1   4       69.97       68.45      3.54 o 
   6   1   4      120.85      125.01      3.81 o 
   7   1   4       60.13       59.33      2.97 o 
   8   1   4        3.09        3.54      1.33 o 
   9   1   4       52.19       49.06      4.50 o 
  10   1   4       24.46       25.40      4.04 o 
  11   1   4        2.79        0.84      1.87 o 
  12   1   4        0.33        0.80      0.91 o 
 -10   2   4       10.66       11.94      3.56 o 
  -9   2   4        6.65        5.64      1.32 o 
  -8   2   4        0.00       -0.42      0.63 o 
  -7   2   4       10.88       11.87      1.31 o 
  -6   2   4       15.56       17.68      2.28 o 
  -5   2   4        0.64        1.31      0.53 o 
  -4   2   4      540.34      544.03     10.57 o 
  -3   2   4        3.41        7.99      0.98 o 
  -2   2   4        0.81       -0.25      0.37 o 
  -1   2   4       65.36       94.36      2.86 o 
   0   2   4      771.93      763.94     10.41 o 
   1   2   4     1120.33     1149.07     19.48 o 
   2   2   4      102.33       92.76      5.33 o 
   3   2   4     3116.37     3252.66     68.09 o 
   4   2   4      384.00      391.09     12.39 o 
   5   2   4     1999.47     2188.01     51.22 o 
   6   2   4       90.02       92.60      3.41 o 
   7   2   4      269.70      283.02      6.50 o 
   8   2   4      110.82      105.85      3.83 o 
   9   2   4        2.20        2.61      0.79 o 
  10   2   4       41.37       39.31      3.18 o 
  11   2   4       35.47       35.84      3.55 o 
  12   2   4        1.33       -1.40      1.69 o 
 -10   3   4        5.72        4.54      2.15 o 
  -9   3   4        4.39        4.97      1.30 o 
  -8   3   4        0.23        0.12      0.79 o 
  -7   3   4        2.09        0.65      0.53 o 
  -6   3   4        9.12       13.44      1.90 o 
  -5   3   4       79.70       74.35      4.04 o 
  -4   3   4       28.45       24.50      1.79 o 
  -3   3   4        2.57        3.24      0.86 o 
  -2   3   4      836.12      938.97     13.90 o 
  -1   3   4      129.93      138.77      4.48 o 
   0   3   4        8.49       10.96      1.00 o 
   1   3   4       78.73       70.33      4.57 o 
   2   3   4      393.42      429.05     13.44 o 
   3   3   4      500.58      484.22     10.02 o 
   4   3   4       96.20      106.54      3.05 o 
   5   3   4       19.30       22.52      2.28 o 
   6   3   4      316.49      338.52      6.05 o 
   7   3   4       45.73       46.96      2.10 o 
   8   3   4        3.27        1.83      0.49 o 
   9   3   4       36.71       33.97      2.33 o 
  10   3   4       55.05       50.47      3.03 o 
  11   3   4        2.05        3.41      0.91 o 
  12   3   4        1.31        0.87      0.85 o 
  -9   4   4        4.25        2.57      2.74 o 
  -8   4   4        1.31        1.58      0.84 o 
  -7   4   4        0.15        0.05      0.67 o 
  -6   4   4        5.31        8.61      1.24 o 
  -5   4   4       30.99       28.59      3.59 o 
  -4   4   4      132.10      128.38      7.21 o 
  -3   4   4       15.10       14.33      1.87 o 
  -2   4   4     1132.81     1211.59     31.16 o 
  -1   4   4        0.15        0.52      0.63 o 
   0   4   4       71.90       63.61      4.70 o 
   1   4   4      146.17      130.85      6.77 o 
   2   4   4      115.19      101.49      2.58 o 
   3   4   4      833.34      837.91     15.61 o 
   4   4   4       43.81       36.77      1.63 o 
   5   4   4      521.21      538.78     10.88 o 
   6   4   4       23.52       24.92      1.96 o 
   7   4   4       55.49       54.76      2.60 o 
   8   4   4        2.84        3.32      0.66 o 
   9   4   4        0.33        0.04      0.55 o 
  10   4   4       15.67       12.34      1.95 o 
  11   4   4       48.19       48.96      3.93 o 
  12   4   4        8.53       12.72      2.69 o 
  13   4   4        7.13        7.36      2.70 o 
  -9   5   4       13.89       15.54      2.88 o 
  -8   5   4        5.45        4.03      1.45 o 
  -7   5   4       20.47       22.74      2.72 o 
  -6   5   4        3.43        4.76      1.18 o 
  -5   5   4        7.43       10.00      2.25 o 
  -4   5   4      109.41      120.12      7.35 o 
  -3   5   4       26.95       28.43      3.31 o 
  -2   5   4        1.06        1.20      0.65 o 
  -1   5   4       38.25       51.44      4.69 o 
   0   5   4        1.08        0.99      0.54 o 
   1   5   4       25.48       22.34      3.25 o 
   2   5   4       35.28       35.91      1.66 o 
   3   5   4      706.32      748.41     15.68 o 
   4   5   4       95.05      100.85      4.13 o 
   5   5   4       21.13       22.55      1.71 o 
   6   5   4       39.68       33.44      2.27 o 
   7   5   4        5.48        6.11      0.90 o 
   8   5   4        2.12        2.14      0.49 o 
   9   5   4        0.30        0.32      0.36 o 
  10   5   4       11.41        9.74      1.34 o 
  11   5   4        4.87        3.77      0.94 o 
  12   5   4       16.34       19.78      2.09 o 
  13   5   4       14.59       13.35      2.35 o 
  -8   6   4        2.40        4.10      1.45 o 
  -7   6   4        0.94        0.24      0.93 o 
  -6   6   4       19.74       18.54      3.20 o 
  -5   6   4       14.51       16.64      3.02 o 
  -4   6   4       13.14       11.00      2.42 o 
  -3   6   4       13.58       14.46      2.62 o 
  -2   6   4      560.90      567.30     18.23 o 
  -1   6   4      138.60      139.49      5.41 o 
   0   6   4       16.66       16.75      1.55 o 
   1   6   4       61.97       54.89      2.28 o 
   2   6   4      166.90      159.29      8.19 o 
   3   6   4      340.73      355.98      8.72 o 
   4   6   4        0.26       -0.16      0.20 o 
   5   6   4      696.32      677.03     17.16 o 
   6   6   4        0.23        0.34      0.33 o 
   7   6   4      183.07      168.69      5.45 o 
   8   6   4        1.42        0.70      0.45 o 
   9   6   4      163.09      168.64      5.72 o 
  10   6   4       69.17       70.21      3.53 o 
  11   6   4        6.36        6.57      1.16 o 
  12   6   4        0.44       -0.42      0.79 o 
  -7   7   4       26.67       25.23      4.25 o 
  -6   7   4        0.25       -0.30      1.23 o 
  -5   7   4       10.71        7.93      1.60 o 
  -4   7   4        0.64        1.67      1.11 o 
  -3   7   4       48.38       49.22      4.92 o 
  -2   7   4       36.78       35.80      4.06 o 
  -1   7   4       18.18       20.53      2.35 o 
   0   7   4      148.43      141.82      5.09 o 
   1   7   4        2.41        3.38      0.67 o 
   2   7   4       38.39       42.48      2.87 o 
   3   7   4      742.58      730.67     16.02 o 
   4   7   4       76.69       77.47      3.04 o 
   5   7   4      124.28      134.03      3.89 o 
   6   7   4       86.40       72.67      3.59 o 
   7   7   4        0.62        1.09      0.48 o 
   8   7   4      104.64      106.28      4.10 o 
   9   7   4        9.39       10.90      1.34 o 
  10   7   4       44.93       43.36      2.69 o 
  11   7   4        1.36        0.40      0.70 o 
  12   7   4        0.52       -0.31      2.48 o 
  -7   8   4        1.32        0.55      0.82 o 
  -6   8   4       11.54       11.56      2.90 o 
  -5   8   4        0.03       -0.42      1.18 o 
  -4   8   4        5.72        4.70      1.17 o 
  -3   8   4       25.01       25.11      3.65 o 
  -2   8   4        3.98        3.10      1.44 o 
  -1   8   4      150.26      148.04      5.82 o 
   0   8   4       63.81       62.09      3.51 o 
   1   8   4      145.76      139.54      5.60 o 
   2   8   4       13.68        9.42      2.01 o 
   3   8   4      120.74      120.26      3.32 o 
   4   8   4        7.33        7.96      0.96 o 
   5   8   4       51.67       49.90      2.40 o 
   6   8   4        8.07       11.85      1.30 o 
   7   8   4       66.68       64.56      3.81 o 
   8   8   4        2.52        3.23      1.00 o 
   9   8   4       57.03       55.07      4.00 o 
  10   8   4       31.11       34.54      3.33 o 
  11   8   4        7.08        7.55      1.67 o 
  12   8   4        0.33        1.88      1.03 o 
  -6   9   4        0.12        0.50      1.00 o 
  -5   9   4        0.67       -1.25      1.25 o 
  -4   9   4        9.21        8.25      2.41 o 
  -3   9   4        0.03       -0.49      0.83 o 
  -2   9   4       34.58       33.04      4.28 o 
  -1   9   4       31.78       34.07      4.24 o 
   0   9   4       24.07       26.41      2.43 o 
   1   9   4       13.40        9.83      1.46 o 
   2   9   4      114.44      103.95      5.42 o 
   3   9   4      325.94      279.52     12.20 o 
   4   9   4       89.14       90.88      3.40 o 
   5   9   4      198.62      187.82      5.68 o 
   6   9   4       84.13       79.69      2.61 o 
   7   9   4       50.35       50.03      2.48 o 
   8   9   4        0.08        0.74      0.74 o 
   9   9   4       61.34       68.11      6.87 o 
  10   9   4       15.21       15.33      3.43 o 
  11   9   4        0.54        0.27      1.20 o 
  12   9   4        3.56        3.05      2.88 o 
  -4  10   4        0.15        3.23      1.68 o 
  -3  10   4        1.29        0.71      1.04 o 
  -2  10   4        0.06       -0.05      0.85 o 
  -1  10   4       10.83        9.12      2.34 o 
   0  10   4       44.13       35.95      4.39 o 
   1  10   4      100.30       96.18      7.05 o 
   2  10   4        7.81        7.48      2.04 o 
   3  10   4      218.02      203.01      7.14 o 
   4  10   4       27.88       27.91      1.96 o 
   5  10   4        8.60        5.21      0.85 o 
   6  10   4        4.00        2.79      0.71 o 
   7  10   4       26.26       29.53      2.11 o 
   8  10   4        4.97        4.71      1.04 o 
   9  10   4       10.96       13.39      2.16 o 
  10  10   4        3.95        4.13      1.72 o 
  11  10   4       12.00       15.41      2.58 o 
  -3  11   4        0.54        0.31      1.01 o 
  -2  11   4        1.22       -0.32      1.17 o 
  -1  11   4        1.31        1.32      0.90 o 
   0  11   4        3.02        0.87      1.03 o 
   1  11   4        6.18        7.28      2.01 o 
   2  11   4       28.41       31.43      3.91 o 
   3  11   4       13.54        9.36      2.13 o 
   4  11   4       36.26       33.44      3.81 o 
   5  11   4       10.39        8.63      1.20 o 
   6  11   4       35.42       31.63      2.26 o 
   7  11   4       18.10       17.35      1.71 o 
   8  11   4       16.19       14.31      6.45 o 
   9  11   4       22.64       26.38      4.33 o 
  10  11   4       26.82       22.15      2.96 o 
  -1  12   4        0.23        0.47      1.10 o 
   0  12   4        0.17       -0.25      1.02 o 
   1  12   4        9.12        6.51      2.05 o 
   2  12   4        1.11        1.08      0.96 o 
   3  12   4       41.54       37.17      4.38 o 
   4  12   4        5.99        6.30      1.36 o 
   5  12   4       34.63       29.03      2.77 o 
   6  12   4        3.74        3.10      0.82 o 
   7  12   4        9.21        9.21      1.82 o 
   8  12   4        3.53        6.47      1.96 o 
   9  12   4       59.26       63.08      4.96 o 
   2  13   4        4.90        5.98      1.49 o 
   3  13   4       21.84       28.80      2.95 o 
   4  13   4        5.24        6.77      1.50 o 
   5  13   4        7.53        8.61      2.68 o 
   6  13   4       19.05       21.79      4.07 o 
   7  13   4        6.83       11.06      3.03 o 
  -4 -10   5        1.97        5.79      2.52 o 
  -3 -10   5        0.80        4.28      2.22 o 
  -2 -10   5        1.66        2.34      1.43 o 
  -1 -10   5        0.56        1.22      1.30 o 
  -7  -9   5        5.88        9.97      3.44 o 
  -6  -9   5        0.00       -1.46      1.46 o 
  -5  -9   5        0.01       -1.61      1.61 o 
  -4  -9   5       16.94       18.06      3.94 o 
  -3  -9   5        4.53        4.68      1.29 o 
  -2  -9   5        3.84        6.26      2.02 o 
  -1  -9   5       13.05       14.72      3.18 o 
   0  -9   5        8.88       10.69      2.85 o 
   1  -9   5       13.38       16.67      3.68 o 
   2  -9   5        0.02        2.73      1.70 o 
  -8  -8   5        0.71        2.68      1.77 o 
  -7  -8   5        3.45        2.61      1.66 o 
  -6  -8   5       28.82       43.81      6.17 o 
  -5  -8   5        0.25       -1.59      1.59 o 
  -4  -8   5       22.13       22.80      2.55 o 
  -3  -8   5        0.01       -0.68      0.71 o 
  -2  -8   5       19.98       22.41      2.65 o 
  -1  -8   5       42.23       31.75      4.40 o 
   0  -8   5        0.35        2.04      1.43 o 
   1  -8   5       29.46       31.16      4.66 o 
   2  -8   5        0.10        1.35      1.27 o 
   3  -8   5        2.78        6.75      2.54 o 
   4  -8   5       11.02       15.08      3.84 o 
  -9  -7   5        0.24       -2.21      2.21 o 
  -8  -7   5       62.02       64.99      7.87 o 
  -7  -7   5       22.76       28.42      4.95 o 
  -6  -7   5       49.68       59.22      6.93 o 
  -5  -7   5       24.04       25.21      4.80 o 
  -4  -7   5       13.71       14.21      1.33 o 
  -3  -7   5        6.41        5.21      1.21 o 
  -2  -7   5        0.01       -0.47      0.70 o 
  -1  -7   5        8.74        9.91      1.75 o 
   0  -7   5        0.11        0.94      1.46 o 
   1  -7   5       42.03       38.51      4.95 o 
   2  -7   5        0.37       -0.02      0.96 o 
   3  -7   5        9.05        6.19      2.34 o 
   4  -7   5        9.20       10.85      3.01 o 
   5  -7   5        3.03        5.09      2.31 o 
   6  -7   5        0.31       -0.63      1.23 o 
 -10  -6   5        5.73       10.73      2.42 o 
  -9  -6   5        9.68       14.79      3.90 o 
  -8  -6   5        4.97        1.58      1.16 o 
  -7  -6   5       36.59       38.48      5.67 o 
  -6  -6   5       13.71       20.48      4.01 o 
  -5  -6   5        0.31       -0.30      0.93 o 
  -4  -6   5       40.72       40.01      1.87 o 
  -3  -6   5        0.08       -0.21      0.41 o 
  -2  -6   5       35.71       33.51      3.89 o 
  -1  -6   5      131.66      120.49      4.44 o 
   0  -6   5       45.95       41.59      4.63 o 
   1  -6   5       72.63       74.32      6.51 o 
   2  -6   5       18.58       14.75      3.09 o 
   3  -6   5       29.65       30.43      4.58 o 
   4  -6   5        2.49        1.90      1.64 o 
   5  -6   5        0.32        0.77      1.33 o 
   6  -6   5        4.28        9.80      3.01 o 
   7  -6   5        2.59        1.92      1.58 o 
 -10  -5   5        4.86        4.86      2.29 o 
  -9  -5   5        0.42       -0.27      0.94 o 
  -8  -5   5       13.68       17.27      6.18 o 
  -7  -5   5       21.06       24.10      4.38 o 
  -6  -5   5       20.70       18.27      3.64 o 
  -5  -5   5       37.01       35.53      1.23 o 
  -4  -5   5        3.51        3.63      0.62 o 
  -3  -5   5       53.92       50.51      2.38 o 
  -2  -5   5       17.14       15.10      1.22 o 
  -1  -5   5       50.31       50.62      2.26 o 
   0  -5   5        4.29        3.31      0.70 o 
   1  -5   5      302.05      303.40     13.40 o 
   2  -5   5       58.39       54.04      5.48 o 
   3  -5   5       74.68       76.02      6.81 o 
   4  -5   5      120.79      109.03      8.60 o 
   5  -5   5        5.29        6.52      2.20 o 
   6  -5   5       11.63       11.06      3.00 o 
   7  -5   5       10.02       13.18      3.41 o 
   8  -5   5        1.56        1.18      1.47 o 
 -10  -4   5        3.20        2.57      1.89 o 
  -9  -4   5        0.02       -0.39      1.11 o 
  -8  -4   5       14.86       21.49      4.39 o 
  -7  -4   5        0.08       -0.83      1.58 o 
  -6  -4   5       61.18       65.91      4.83 o 
  -5  -4   5       19.79       19.83      2.80 o 
  -4  -4   5      214.09      223.18      4.85 o 
  -3  -4   5      291.98      291.34      6.71 o 
  -2  -4   5        5.66        7.47      0.93 o 
  -1  -4   5        4.93        4.97      0.67 o 
   0  -4   5       16.72       17.35      1.24 o 
   1  -4   5        1.05        0.23      0.32 o 
   2  -4   5        4.41        4.73      1.44 o 
   3  -4   5      186.03      180.00     10.27 o 
   4  -4   5        0.57       -0.88      1.17 o 
   5  -4   5       21.48       33.41      4.71 o 
   6  -4   5        0.56        1.62      1.42 o 
   7  -4   5        0.22        0.62      0.93 o 
   8  -4   5        2.18        2.87      1.40 o 
   9  -4   5        7.01        4.22      2.14 o 
 -10  -3   5        1.93        1.72      1.50 o 
  -9  -3   5        1.06        2.81      1.90 o 
  -8  -3   5        3.94        3.17      1.84 o 
  -7  -3   5        4.11        6.34      2.31 o 
  -6  -3   5       12.96       14.61      1.25 o 
  -5  -3   5      192.99      200.49      6.25 o 
  -4  -3   5        4.14        7.32      1.13 o 
  -3  -3   5       75.75       84.19      2.48 o 
  -2  -3   5      110.75      103.85      2.47 o 
  -1  -3   5        1.63        0.93      0.34 o 
   0  -3   5       47.06       42.08      1.86 o 
   1  -3   5      390.10      381.71      9.06 o 
   2  -3   5      223.81      215.77      8.71 o 
   3  -3   5       45.50       44.48      7.93 o 
   4  -3   5       60.02       59.04      5.65 o 
   5  -3   5       39.99       39.92      4.88 o 
   6  -3   5        0.37       -1.92      1.94 o 
   7  -3   5        0.06       -1.71      1.76 o 
   8  -3   5        0.18        0.30      0.89 o 
   9  -3   5        1.18        1.15      1.43 o 
  10  -3   5        6.39        9.49      3.16 o 
 -11  -2   5        1.04        3.40      2.26 o 
 -10  -2   5        5.12        2.37      1.71 o 
  -9  -2   5       13.11       15.16      3.60 o 
  -8  -2   5       11.61       12.13      3.22 o 
  -7  -2   5       11.75       11.24      1.04 o 
  -6  -2   5        0.35        0.19      0.20 o 
  -5  -2   5        0.65        1.14      0.33 o 
  -4  -2   5      168.87      185.20      4.85 o 
  -3  -2   5      560.93      548.45      7.39 o 
  -2  -2   5       19.54       17.51      0.94 o 
  -1  -2   5       48.21       50.58      1.80 o 
   0  -2   5      106.80       98.60      3.37 o 
   1  -2   5       27.92       33.26      2.36 o 
   2  -2   5       58.16       59.99      3.28 o 
   3  -2   5      120.50      118.44      5.03 o 
   4  -2   5      309.80      325.28     13.82 o 
   5  -2   5       18.41       22.41      3.49 o 
   6  -2   5        8.41        6.53      2.23 o 
   7  -2   5        0.37        0.84      1.50 o 
   8  -2   5        7.31        5.48      2.02 o 
   9  -2   5       26.83       31.23      4.90 o 
  10  -2   5        0.40       -1.68      1.68 o 
 -11  -1   5        9.82        8.57      3.13 o 
 -10  -1   5       11.54       11.90      3.47 o 
  -9  -1   5       30.71       34.84      5.60 o 
  -8  -1   5        2.30        2.18      1.51 o 
  -7  -1   5       16.59       16.16      0.99 o 
  -6  -1   5       27.79       26.48      1.36 o 
  -5  -1   5       20.80       20.81      1.19 o 
  -4  -1   5        2.70        2.22      0.38 o 
  -3  -1   5       56.57       60.90      2.41 o 
  -2  -1   5        1.01        0.05      0.28 o 
  -1  -1   5       98.16       80.02      2.46 o 
   0  -1   5       73.99       76.09      2.18 o 
   1  -1   5      332.04      314.38     16.96 o 
   2  -1   5      815.30      833.74     34.32 o 
   3  -1   5       55.66       50.44      2.92 o 
   4  -1   5       67.16       68.74      5.64 o 
   5  -1   5       84.95       88.18      4.56 o 
   6  -1   5        0.94        0.72      0.32 o 
   7  -1   5       23.54       32.47      4.41 o 
   8  -1   5       10.13        7.69      2.35 o 
   9  -1   5       45.15       50.81      6.15 o 
  10  -1   5       10.64        9.45      2.99 o 
  11  -1   5        0.85       -0.50      1.02 o 
 -10   0   5       87.74       91.42      9.61 o 
  -9   0   5       11.13       12.46      3.24 o 
  -8   0   5       73.66       67.59      3.52 o 
  -7   0   5       64.77       67.28      2.93 o 
  -6   0   5        1.85        0.84      0.45 o 
  -5   0   5       30.05       24.52      1.69 o 
  -4   0   5      151.76      151.93      4.53 o 
  -3   0   5      249.06      238.16      6.19 o 
  -2   0   5        4.71        5.71      0.64 o 
  -1   0   5      380.79      342.95      5.73 o 
   0   0   5       36.66       29.52      1.73 o 
   1   0   5      480.52      551.62     16.21 o 
   2   0   5      935.83      901.64     27.32 o 
   3   0   5       81.38       97.59     10.57 o 
   4   0   5        2.34        6.39      1.48 o 
   5   0   5      264.23      253.88     11.86 o 
   6   0   5        8.61       10.16      1.20 o 
   7   0   5      115.74      114.13      4.28 o 
   8   0   5       40.96       40.51      4.42 o 
   9   0   5        0.85       -0.71      0.96 o 
  10   0   5        0.09        0.25      0.80 o 
  11   0   5        0.33       -0.72      1.34 o 
 -10   1   5        0.08        1.41      2.00 o 
  -9   1   5        9.69       12.28      3.62 o 
  -8   1   5       20.51       24.28      2.88 o 
  -7   1   5        5.49        5.52      0.85 o 
  -6   1   5       23.48       20.90      1.75 o 
  -5   1   5        8.56        8.74      1.06 o 
  -4   1   5       14.03       12.83      1.25 o 
  -3   1   5        0.59       -0.08      0.28 o 
  -2   1   5      160.04      176.15      3.95 o 
  -1   1   5      158.47      160.47      2.88 o 
   0   1   5        6.47        5.13      0.56 o 
   1   1   5       20.64       16.65      1.08 o 
   2   1   5      403.54      480.16     10.62 o 
   3   1   5       96.03       91.69      5.83 o 
   4   1   5      414.87      408.39     14.22 o 
   5   1   5        2.40        0.43      0.42 o 
   6   1   5       75.20       77.04      3.59 o 
   7   1   5       15.56       11.84      1.66 o 
   8   1   5        4.97        5.46      1.05 o 
   9   1   5       12.50       13.58      1.68 o 
  10   1   5        5.19        5.35      2.25 o 
  11   1   5        0.66        0.21      0.96 o 
  12   1   5        0.34        1.94      4.00 o 
 -10   2   5        4.14       10.48      3.51 o 
  -9   2   5       13.28       12.23      3.44 o 
  -8   2   5        0.00       -0.20      0.72 o 
  -7   2   5       15.25       16.22      1.55 o 
  -6   2   5       11.60       15.48      1.94 o 
  -5   2   5       20.50       20.09      2.02 o 
  -4   2   5      183.08      181.78      5.61 o 
  -3   2   5      386.77      413.27      8.75 o 
  -2   2   5       16.25       11.26      1.10 o 
  -1   2   5      940.98      952.68     12.95 o 
   0   2   5      109.89       99.36      2.23 o 
   1   2   5     1003.24      957.34     13.52 o 
   2   2   5     3172.33     3439.06     82.30 o 
   3   2   5        2.62        0.53      0.54 o 
   4   2   5      412.00      440.90     10.75 o 
   5   2   5      787.26      813.82     16.61 o 
   6   2   5      331.78      332.28      9.40 o 
   7   2   5      261.18      258.09     16.76 o 
   8   2   5      222.56      226.28      9.70 o 
   9   2   5       21.18       21.16      2.20 o 
  10   2   5        0.03        1.00      0.79 o 
  11   2   5        5.49        7.53      1.21 o 
  12   2   5        0.15        0.58      1.36 o 
 -10   3   5        2.77        3.22      2.27 o 
  -9   3   5        0.38       -0.22      1.37 o 
  -8   3   5        9.59        8.86      2.72 o 
  -7   3   5        1.86        1.46      0.61 o 
  -6   3   5       23.16       24.77      2.53 o 
  -5   3   5       30.94       32.70      2.77 o 
  -4   3   5       10.46       10.16      1.47 o 
  -3   3   5        1.39        0.83      0.49 o 
  -2   3   5       69.75       60.05      2.66 o 
  -1   3   5      399.63      425.28      9.37 o 
   0   3   5      262.67      256.39      6.26 o 
   1   3   5       11.50       15.05      2.31 o 
   2   3   5        6.21        3.97      0.82 o 
   3   3   5       92.53      110.87      6.58 o 
   4   3   5      524.94      536.36     17.29 o 
   5   3   5       17.66       15.47      2.44 o 
   6   3   5       58.34       64.95      3.75 o 
   7   3   5       35.71       34.22      2.17 o 
   8   3   5       39.34       39.12      2.44 o 
   9   3   5        3.91        4.86      0.92 o 
  10   3   5       20.36       21.26      1.98 o 
  11   3   5        1.53        0.88      0.68 o 
  12   3   5        3.59        1.14      1.64 o 
  -9   4   5        6.04        9.26      2.02 o 
  -8   4   5       30.12       30.69      3.41 o 
  -7   4   5       24.56       23.37      2.10 o 
  -6   4   5       57.59       56.81      4.01 o 
  -5   4   5      157.77      155.08      6.46 o 
  -4   4   5       10.51        8.63      1.81 o 
  -3   4   5        3.97        3.23      1.14 o 
  -2   4   5        1.48        0.21      0.44 o 
  -1   4   5      248.31      245.13     17.65 o 
   0   4   5       11.31       11.38      1.15 o 
   1   4   5      513.81      490.67     19.55 o 
   2   4   5      900.07     1044.92     27.37 o 
   3   4   5       52.56       51.43      4.46 o 
   4   4   5      833.37      843.90     19.32 o 
   5   4   5      219.29      221.29      5.95 o 
   6   4   5      291.63      297.10      6.61 o 
   7   4   5      270.32      253.36      5.46 o 
   8   4   5      411.97      418.26     10.76 o 
   9   4   5       40.03       43.27      3.26 o 
  10   4   5        3.81        2.50      0.98 o 
  11   4   5       21.63       22.79      2.64 o 
  12   4   5        1.02        0.38      1.50 o 
  -9   5   5        5.91        5.84      2.05 o 
  -8   5   5        1.69       -0.53      0.97 o 
  -7   5   5       46.24       45.97      3.10 o 
  -6   5   5       86.61       92.84      8.19 o 
  -5   5   5        3.13        3.52      1.18 o 
  -4   5   5       73.27       73.57      4.30 o 
  -3   5   5       56.30       53.86      3.64 o 
  -2   5   5       28.47       30.88      3.49 o 
  -1   5   5       80.21       86.42      6.45 o 
   0   5   5       61.78       68.87      2.70 o 
   1   5   5       57.96       62.17      2.47 o 
   2   5   5      135.79      139.66      7.70 o 
   3   5   5      342.30      386.80     17.54 o 
   4   5   5      188.05      188.24      9.27 o 
   5   5   5        0.33        0.65      0.60 o 
   6   5   5      138.56      132.98      5.39 o 
   7   5   5      303.27      295.04      6.87 o 
   8   5   5       24.04       22.44      1.59 o 
   9   5   5        1.92        2.44      0.75 o 
  10   5   5       23.35       23.50      2.49 o 
  11   5   5        0.10       -0.59      0.77 o 
  12   5   5        7.53        6.43      1.21 o 
  -8   6   5        1.64        2.57      2.29 o 
  -7   6   5       11.97        8.65      1.83 o 
  -6   6   5        7.32        6.25      1.30 o 
  -5   6   5      142.30      147.80      9.16 o 
  -4   6   5       33.71       38.78      4.40 o 
  -3   6   5        2.51        2.57      1.25 o 
  -2   6   5        6.22        2.98      1.36 o 
  -1   6   5        5.24        5.51      1.59 o 
   0   6   5       73.02       65.47      2.91 o 
   1   6   5      123.69      101.82      3.05 o 
   2   6   5      368.44      381.16      9.97 o 
   3   6   5      196.38      205.68      4.53 o 
   4   6   5      950.94      945.15     13.94 o 
   5   6   5      437.31      404.84     12.16 o 
   6   6   5        2.38        2.45      0.56 o 
   7   6   5      716.07      722.45     14.42 o 
   8   6   5      576.00      595.84     13.57 o 
   9   6   5       32.85       31.00      2.48 o 
  10   6   5       44.48       45.03      2.92 o 
  11   6   5        1.06        0.12      0.67 o 
  12   6   5        4.67        7.27      1.69 o 
  -7   7   5        3.20        1.74      1.16 o 
  -6   7   5       14.51       16.41      2.32 o 
  -5   7   5       20.52       26.31      3.97 o 
  -4   7   5        4.75        3.79      1.66 o 
  -3   7   5       30.18       25.90      3.64 o 
  -2   7   5        4.75        5.36      1.98 o 
  -1   7   5       11.79       12.00      1.46 o 
   0   7   5       45.80       38.87      2.45 o 
   1   7   5        0.01        0.06      0.61 o 
   2   7   5       61.33       73.00      5.43 o 
   3   7   5        7.19        9.73      0.90 o 
   4   7   5      101.58      108.30      2.68 o 
   5   7   5        0.15        0.07      0.33 o 
   6   7   5      198.03      184.70     10.58 o 
   7   7   5      407.34      402.29     12.84 o 
   8   7   5      499.95      531.83     13.20 o 
   9   7   5       12.10       10.01      1.29 o 
  10   7   5       28.97       30.61      2.35 o 
  11   7   5        1.63        1.57      0.64 o 
  12   7   5        5.02        3.83      1.15 o 
  -6   8   5        0.12        1.97      1.54 o 
  -5   8   5        0.74        0.92      0.93 o 
  -4   8   5       10.00        8.40      2.36 o 
  -3   8   5        3.32        3.72      1.68 o 
  -2   8   5       38.84       36.39      2.85 o 
  -1   8   5       36.57       35.36      4.79 o 
   0   8   5       31.56       32.68      2.47 o 
   1   8   5      278.99      263.08      9.35 o 
   2   8   5       94.33       95.32      6.48 o 
   3   8   5        9.60        8.98      1.13 o 
   4   8   5      184.79      188.82      4.45 o 
   5   8   5       80.80       72.64      2.57 o 
   6   8   5       13.20       10.10      2.01 o 
   7   8   5       26.53       25.45      1.95 o 
   8   8   5      358.32      384.76     27.14 o 
   9   8   5        2.06        0.63      0.42 o 
  10   8   5       39.42       44.13      2.77 o 
  11   8   5        0.20       -0.82      0.82 o 
  12   8   5        7.61        7.50      1.71 o 
  -5   9   5        2.49        3.83      1.83 o 
  -4   9   5       15.65       13.60      2.10 o 
  -3   9   5        2.42        2.55      1.20 o 
  -2   9   5       10.25        9.19      2.46 o 
  -1   9   5        9.88        6.15      1.87 o 
   0   9   5      163.79      139.83      9.24 o 
   1   9   5       57.25       56.37      3.37 o 
   2   9   5      128.89      115.36      7.46 o 
   3   9   5      168.63      156.43      5.58 o 
   4   9   5       66.02       66.06      3.36 o 
   5   9   5        6.14        5.19      0.95 o 
   6   9   5       10.18        8.95      1.01 o 
   7   9   5       24.60       26.01      1.99 o 
   8   9   5      338.89      355.62      8.43 o 
   9   9   5        0.05        1.49      0.86 o 
  10   9   5       36.17       37.45      5.23 o 
  11   9   5        9.15        8.09      2.53 o 
  12   9   5        2.57        6.42      2.47 o 
  -4  10   5        1.96        1.41      1.06 o 
  -3  10   5        5.33        4.89      1.96 o 
  -2  10   5        7.54        8.97      2.41 o 
  -1  10   5        2.53        1.73      1.16 o 
   0  10   5       31.19       27.45      3.90 o 
   1  10   5      109.19      111.29      7.76 o 
   2  10   5       60.00       55.68      5.33 o 
   3  10   5       10.22        8.47      2.04 o 
   4  10   5       43.92       51.12      4.74 o 
   5  10   5       12.17       17.67      1.88 o 
   6  10   5       29.48       35.90      2.71 o 
   7  10   5       15.64       12.12      1.39 o 
   8  10   5       12.06       13.56      1.50 o 
   9  10   5       47.10       46.94      5.37 o 
  10  10   5       14.24       11.78      2.15 o 
  11  10   5        0.22       -0.26      0.64 o 
  -3  11   5        4.05        1.21      1.64 o 
  -2  11   5        9.96        5.33      2.10 o 
  -1  11   5        3.37        0.92      0.93 o 
   0  11   5        0.25       -0.41      1.17 o 
   1  11   5        7.53        5.18      1.80 o 
   2  11   5        1.74        0.51      0.93 o 
   3  11   5       53.06       50.64      5.05 o 
   4  11   5        0.30       -0.32      1.06 o 
   5  11   5       18.51       19.73      2.49 o 
   6  11   5        2.99        2.30      0.72 o 
   7  11   5        1.23        1.01      1.06 o 
   8  11   5      127.59      138.12      6.76 o 
   9  11   5        4.47        2.14      1.79 o 
  10  11   5       45.52       52.34      5.53 o 
  -1  12   5        0.02       -0.64      0.84 o 
   0  12   5       11.32        8.79      2.38 o 
   1  12   5       13.18       16.50      3.21 o 
   2  12   5        0.16       -0.51      0.96 o 
   3  12   5        5.69        8.07      2.20 o 
   4  12   5        0.27        0.12      0.96 o 
   5  12   5        0.11       -0.07      0.65 o 
   6  12   5       14.60       11.79      1.47 o 
   7  12   5        0.23       -0.68      0.68 o 
   8  12   5       12.03       10.37      1.92 o 
   9  12   5       38.64       36.90      5.59 o 
   2  13   5       31.02       34.43      4.68 o 
   3  13   5        9.27        7.91      2.31 o 
   4  13   5       21.82       23.38      2.66 o 
   5  13   5       56.58       63.37      4.38 o 
   6  13   5        1.49        1.25      1.49 o 
   7  13   5        6.43        5.48      2.24 o 
  -5  -9   6       12.21       15.96      3.90 o 
  -4  -9   6       10.03        6.33      2.54 o 
  -3  -9   6        0.06        7.06      2.52 o 
  -2  -9   6        4.85        7.55      2.38 o 
  -1  -9   6        1.28        2.12      1.55 o 
   0  -9   6        2.39       -1.04      1.04 o 
   1  -9   6        2.54        2.35      1.57 o 
  -7  -8   6        4.14        8.44      2.98 o 
  -6  -8   6        6.11        6.67      2.51 o 
  -5  -8   6        4.49        4.13      2.09 o 
  -4  -8   6        9.58        8.33      2.71 o 
  -3  -8   6        0.00        0.50      0.82 o 
  -2  -8   6       17.82       19.61      2.60 o 
  -1  -8   6        0.00       -0.37      0.78 o 
   0  -8   6       59.40       60.46      6.61 o 
   1  -8   6       10.04        6.04      2.16 o 
   2  -8   6        0.60        0.40      1.30 o 
   3  -8   6       10.31       10.69      2.92 o 
  -8  -7   6       23.18       25.47      4.98 o 
  -7  -7   6        8.17        7.59      2.75 o 
  -6  -7   6       10.42        9.50      2.81 o 
  -5  -7   6       21.29       23.33      4.34 o 
  -4  -7   6        3.23        2.67      2.49 o 
  -3  -7   6       17.24       16.03      2.67 o 
  -2  -7   6        1.91        0.82      1.07 o 
  -1  -7   6       10.21        6.17      1.97 o 
   0  -7   6        3.21        5.17      1.94 o 
   1  -7   6        0.57        0.13      1.37 o 
   2  -7   6       14.12       14.72      3.37 o 
   3  -7   6        0.00       -0.19      1.04 o 
   4  -7   6        3.98        4.59      2.14 o 
   5  -7   6        3.66        5.14      2.19 o 
  -9  -6   6        6.14        3.75      2.20 o 
  -8  -6   6        0.01        3.00      2.09 o 
  -7  -6   6        5.14        3.17      1.75 o 
  -6  -6   6        5.06        5.06      2.02 o 
  -5  -6   6        6.56        5.26      2.19 o 
  -4  -6   6        5.52        2.50      1.41 o 
  -3  -6   6       16.80       15.81      1.55 o 
  -2  -6   6        0.06       -0.19      0.55 o 
  -1  -6   6        3.18        2.52      1.05 o 
   0  -6   6       53.50       61.39      6.04 o 
   1  -6   6       62.53       56.52      6.06 o 
   2  -6   6       13.42       12.93      3.00 o 
   3  -6   6       26.38       28.97      4.67 o 
   4  -6   6      122.87      116.24      9.76 o 
   5  -6   6        0.69        0.44      1.08 o 
   6  -6   6       67.84       73.16      8.30 o 
  -9  -5   6        0.64        1.84      1.26 o 
  -8  -5   6       11.31       13.19      3.62 o 
  -7  -5   6        7.29       10.06      3.02 o 
  -6  -5   6        0.01       -0.53      0.86 o 
  -5  -5   6       42.28       46.46      2.52 o 
  -4  -5   6       11.94       12.37      1.15 o 
  -3  -5   6       40.60       40.95      2.33 o 
  -2  -5   6       52.76       49.72      3.04 o 
  -1  -5   6        6.41        7.21      1.06 o 
   0  -5   6      121.65      121.80      5.13 o 
   1  -5   6       48.01       40.72      2.72 o 
   2  -5   6        0.98        0.47      0.97 o 
   3  -5   6       18.86       19.46      3.63 o 
   4  -5   6       40.41       46.31      5.89 o 
   5  -5   6       21.87       23.59      4.32 o 
   6  -5   6        8.07        7.63      2.77 o 
   7  -5   6        2.04        5.72      2.42 o 
 -10  -4   6        0.04        1.81      1.37 o 
  -9  -4   6       12.09       10.41      3.29 o 
  -8  -4   6        6.27        6.74      2.67 o 
  -7  -4   6       55.93       55.51      4.84 o 
  -6  -4   6       43.34       53.28      6.24 o 
  -5  -4   6       16.03       17.10      1.16 o 
  -4  -4   6        6.56        5.96      0.80 o 
  -3  -4   6       47.24       48.03      2.38 o 
  -2  -4   6        0.82        0.45      0.32 o 
  -1  -4   6       31.19       31.07      1.79 o 
   0  -4   6      165.10      155.94      4.87 o 
   1  -4   6      161.76      150.73      9.49 o 
   2  -4   6      144.26      148.76      4.96 o 
   3  -4   6       67.76       68.53      6.51 o 
   4  -4   6        5.46        4.97      1.95 o 
   5  -4   6       46.26       49.08      6.01 o 
   6  -4   6       50.20       57.56      6.76 o 
   7  -4   6       30.78       43.31      6.14 o 
   8  -4   6        0.02        0.10      0.89 o 
 -10  -3   6        0.89       -1.02      1.56 o 
  -9  -3   6       26.89       35.02      5.85 o 
  -8  -3   6       41.27       53.91      6.97 o 
  -7  -3   6        8.51        6.16      2.34 o 
  -6  -3   6       61.99       75.05      3.06 o 
  -5  -3   6       45.80       50.82      2.06 o 
  -4  -3   6        0.06        0.28      0.35 o 
  -3  -3   6       16.21       17.25      2.03 o 
  -2  -3   6       22.35       14.89      1.16 o 
  -1  -3   6        2.78        2.75      0.53 o 
   0  -3   6        9.36       10.66      1.11 o 
   1  -3   6       57.76       51.04      5.40 o 
   2  -3   6        0.02        0.20      0.34 o 
   3  -3   6       44.45       37.38      3.94 o 
   4  -3   6      177.25      180.70     10.90 o 
   5  -3   6      112.38      134.95      9.73 o 
   6  -3   6      280.53      268.80     14.67 o 
   7  -3   6        0.07       -1.27      1.27 o 
   8  -3   6        0.11        0.94      1.26 o 
   9  -3   6        0.00        1.25      1.57 o 
 -10  -2   6        0.03        0.09      1.51 o 
  -9  -2   6        0.27       -0.53      1.70 o 
  -8  -2   6       66.52       66.96      7.67 o 
  -7  -2   6      101.28      114.82      4.69 o 
  -6  -2   6       20.34       15.91      1.12 o 
  -5  -2   6        1.70        2.21      0.45 o 
  -4  -2   6       10.30       11.06      0.97 o 
  -3  -2   6       38.07       33.23      1.88 o 
  -2  -2   6       54.99       58.21      2.25 o 
  -1  -2   6       20.24       19.36      1.64 o 
   0  -2   6      120.41      110.84      3.06 o 
   1  -2   6      911.70      965.25     21.13 o 
   2  -2   6        9.20        8.60      1.41 o 
   3  -2   6      903.48      949.85     28.22 o 
   4  -2   6        3.02        0.94      1.22 o 
   5  -2   6        7.49        7.78      2.37 o 
   6  -2   6       62.44       67.21      6.87 o 
   7  -2   6        8.47        6.58      2.28 o 
   8  -2   6       27.37       26.67      4.52 o 
   9  -2   6        5.60        6.99      2.58 o 
  10  -2   6        3.15        4.74      2.38 o 
 -10  -1   6        4.26        7.64      2.98 o 
  -9  -1   6       29.37       31.41      5.45 o 
  -8  -1   6        4.56        7.75      1.35 o 
  -7  -1   6        5.60        3.82      1.28 o 
  -6  -1   6       39.35       41.14      1.81 o 
  -5  -1   6        3.76        3.69      0.58 o 
  -4  -1   6        5.80        4.86      0.74 o 
  -3  -1   6        8.26        6.84      0.73 o 
  -2  -1   6       10.31       11.70      1.00 o 
  -1  -1   6        5.35        2.72      0.51 o 
   0  -1   6       19.92       18.67      1.25 o 
   1  -1   6       15.87       15.46      1.36 o 
   2  -1   6        2.33        0.58      0.37 o 
   3  -1   6       64.04       62.36      3.58 o 
   4  -1   6      392.25      381.34     22.93 o 
   5  -1   6        1.76        2.15      1.27 o 
   6  -1   6     1635.92     1687.02     40.83 o 
   7  -1   6      100.35      112.09      8.96 o 
   8  -1   6       84.49       85.40      8.09 o 
   9  -1   6       22.04       17.77      3.85 o 
  10  -1   6        1.38        5.26      2.50 o 
 -10   0   6        8.27        3.72      2.24 o 
  -9   0   6       13.35       23.73      4.87 o 
  -8   0   6       49.75       50.20      7.25 o 
  -7   0   6       42.64       43.18      3.20 o 
  -6   0   6        2.94        5.99      0.84 o 
  -5   0   6        0.66        0.59      0.33 o 
  -4   0   6        8.29        8.27      0.87 o 
  -3   0   6       72.14       83.92      3.85 o 
  -2   0   6        5.31        4.12      0.57 o 
  -1   0   6      707.34      711.96     17.92 o 
   0   0   6       64.68       68.23      3.17 o 
   1   0   6       47.55       41.22      1.92 o 
   2   0   6        6.83       18.16      2.12 o 
   3   0   6      261.76      281.71     16.76 o 
   4   0   6        0.01       -0.05      1.21 o 
   5   0   6       21.82       18.35      3.18 o 
   6   0   6       30.92       34.68      3.12 o 
   7   0   6       32.63       33.63      2.25 o 
   8   0   6        1.29        1.53      0.49 o 
   9   0   6        0.29        0.71      1.34 o 
  10   0   6        3.63        6.06      2.38 o 
  11   0   6       10.81       11.15      3.22 o 
 -10   1   6        3.71        8.90      3.23 o 
  -9   1   6        0.26        0.43      1.45 o 
  -8   1   6       15.33       12.51      1.37 o 
  -7   1   6        4.05        3.06      1.07 o 
  -6   1   6        1.59        2.38      0.82 o 
  -5   1   6       33.22       30.04      2.10 o 
  -4   1   6        0.60        0.16      0.31 o 
  -3   1   6       14.12       13.50      1.00 o 
  -2   1   6      113.38      121.06      3.42 o 
  -1   1   6        7.35       10.35      0.74 o 
   0   1   6      873.23      861.09     11.68 o 
   1   1   6      335.34      362.54     13.61 o 
   2   1   6      220.06      191.43     12.04 o 
   3   1   6      184.77      191.92      5.79 o 
   4   1   6        6.53        9.48      1.50 o 
   5   1   6       33.67       38.18      4.47 o 
   6   1   6      579.41      581.21     20.94 o 
   7   1   6      278.54      279.77     18.11 o 
   8   1   6       76.22       80.76      4.05 o 
   9   1   6        0.26        0.29      0.78 o 
  10   1   6        7.67        9.78      2.80 o 
  11   1   6       10.70        8.60      2.70 o 
  -9   2   6       16.89       23.25      4.82 o 
  -8   2   6        0.98        1.39      0.72 o 
  -7   2   6       19.13       18.92      3.53 o 
  -6   2   6        6.16        6.71      1.40 o 
  -5   2   6        7.15        6.55      1.24 o 
  -4   2   6       56.12       65.93      3.13 o 
  -3   2   6       41.23       44.85      2.45 o 
  -2   2   6       18.06       19.78      1.78 o 
  -1   2   6     2324.28     2271.05     24.20 o 
   0   2   6      957.13      934.06     10.57 o 
   1   2   6     1042.09     1051.24     20.59 o 
   2   2   6     1047.52      954.31     18.90 o 
   3   2   6        0.39       -0.02      0.21 o 
   4   2   6        9.43        8.65      1.38 o 
   5   2   6       36.54       32.25      4.03 o 
   6   2   6      327.38      344.73     14.89 o 
   7   2   6        8.16       10.45      1.51 o 
   8   2   6       40.19       42.34      5.58 o 
   9   2   6        3.11        3.39      0.97 o 
  10   2   6        2.89        2.13      0.77 o 
  11   2   6        0.68        1.30      0.94 o 
  12   2   6        0.53       -0.65      0.77 o 
  -9   3   6        3.63        4.47      2.38 o 
  -8   3   6        2.23        3.95      0.89 o 
  -7   3   6        6.76        5.35      1.32 o 
  -6   3   6        2.82        2.49      0.93 o 
  -5   3   6        1.56        2.21      1.04 o 
  -4   3   6       49.83       58.93      4.76 o 
  -3   3   6       59.51       76.90      4.57 o 
  -2   3   6       42.23       48.83      2.53 o 
  -1   3   6       54.06       54.25      2.52 o 
   0   3   6      304.01      332.86      6.87 o 
   1   3   6      551.19      527.42      8.88 o 
   2   3   6       84.71       82.65      2.85 o 
   3   3   6      257.88      255.51      6.36 o 
   4   3   6       71.08       92.30      6.53 o 
   5   3   6        5.51        5.34      1.17 o 
   6   3   6       26.72       26.88      3.87 o 
   7   3   6      617.02      603.39     21.24 o 
   8   3   6      102.51      102.90      8.96 o 
   9   3   6       36.50       38.43      3.10 o 
  10   3   6        2.62        1.91      0.64 o 
  11   3   6        2.52        3.51      1.08 o 
  12   3   6        4.90        9.47      2.03 o 
  -9   4   6        8.78       14.24      3.99 o 
  -8   4   6       41.45       42.37      2.99 o 
  -7   4   6       22.75       23.09      2.77 o 
  -6   4   6        0.82       -0.21      2.27 o 
  -5   4   6        3.79        4.28      1.34 o 
  -4   4   6        0.13        1.43      0.78 o 
  -3   4   6        2.49        1.67      0.76 o 
  -2   4   6       34.09       31.98      2.54 o 
  -1   4   6      234.73      233.72      5.79 o 
   0   4   6      200.36      218.51      6.07 o 
   1   4   6      344.68      340.35     13.54 o 
   2   4   6      656.17      665.69     20.71 o 
   3   4   6       26.94       29.77      3.61 o 
   4   4   6       33.51       23.02      1.16 o 
   5   4   6       62.39       58.81      2.42 o 
   6   4   6       68.36       69.73      5.17 o 
   7   4   6       93.14       92.70      4.84 o 
   8   4   6       31.24       27.23      2.64 o 
   9   4   6        1.75        2.02      0.90 o 
  10   4   6       57.96       68.82      4.35 o 
  11   4   6        0.07       -0.17      1.73 o 
  12   4   6        9.01        8.47      1.92 o 
  -8   5   6        0.57        0.48      0.67 o 
  -7   5   6        1.47        2.05      0.81 o 
  -6   5   6        0.02        1.47      0.86 o 
  -5   5   6        0.60        0.51      0.58 o 
  -4   5   6        1.26       -0.18      0.69 o 
  -3   5   6        4.44        4.02      1.42 o 
  -2   5   6        0.15        0.06      0.51 o 
  -1   5   6       17.38       16.62      1.70 o 
   0   5   6        1.35        2.63      0.39 o 
   1   5   6       28.68       30.98      1.62 o 
   2   5   6       17.50       14.77      2.61 o 
   3   5   6      139.51      152.14      6.01 o 
   4   5   6        0.25       -0.39      0.57 o 
   5   5   6       86.16       84.74      3.25 o 
   6   5   6        4.17        3.30      0.99 o 
   7   5   6      789.90      809.16     16.18 o 
   8   5   6       72.78       78.76      3.53 o 
   9   5   6      244.68      248.07      6.94 o 
  10   5   6        3.74        3.43      0.92 o 
  11   5   6        0.00        0.31      0.57 o 
  12   5   6        2.23        1.01      0.86 o 
  -7   6   6       15.65       14.86      1.86 o 
  -6   6   6       21.18       17.58      2.47 o 
  -5   6   6        3.55        4.10      1.21 o 
  -4   6   6        0.40       -0.69      0.76 o 
  -3   6   6        0.93        5.55      1.31 o 
  -2   6   6       58.76       58.98      3.66 o 
  -1   6   6       40.04       40.06      2.75 o 
   0   6   6        0.97        1.14      0.38 o 
   1   6   6      502.09      479.42      9.77 o 
   2   6   6      419.97      406.29     15.04 o 
   3   6   6      239.37      251.65     16.67 o 
   4   6   6      864.48      819.06     13.81 o 
   5   6   6       15.39       18.60      2.90 o 
   6   6   6      121.06      118.31      4.12 o 
   7   6   6      279.57      268.30      7.49 o 
   8   6   6       42.68       34.35      2.27 o 
   9   6   6        0.17        3.13      1.45 o 
  10   6   6       13.82       16.21      1.76 o 
  11   6   6        8.70        8.24      1.36 o 
  12   6   6       33.80       35.25      3.28 o 
  -7   7   6        6.62        5.17      1.63 o 
  -6   7   6        4.77        5.04      1.20 o 
  -5   7   6       13.85       15.22      2.32 o 
  -4   7   6        5.95        6.12      1.54 o 
  -3   7   6       65.46       71.74      6.27 o 
  -2   7   6        8.84        9.62      2.40 o 
  -1   7   6      157.05      150.07      5.84 o 
   0   7   6       64.79       59.08      2.89 o 
   1   7   6       82.09       80.02      3.03 o 
   2   7   6      132.57      134.44      3.84 o 
   3   7   6       23.22       16.70      2.74 o 
   4   7   6       95.28       85.91      3.08 o 
   5   7   6      317.99      322.09      7.95 o 
   6   7   6       14.09       11.73      2.33 o 
   7   7   6        3.16        3.10      1.45 o 
   8   7   6      469.57      475.47      9.66 o 
   9   7   6       13.34       13.13      1.48 o 
  10   7   6       31.13       27.70      2.26 o 
  11   7   6       16.45       14.00      1.70 o 
  12   7   6        1.65        3.87      1.85 o 
  -6   8   6        6.96        4.92      1.13 o 
  -5   8   6        1.94        2.14      0.93 o 
  -4   8   6        1.01        1.99      1.48 o 
  -3   8   6       30.10       31.18      4.32 o 
  -2   8   6       65.75       62.44      6.41 o 
  -1   8   6        2.87        1.60      0.63 o 
   0   8   6       43.28       40.59      2.61 o 
   1   8   6       83.05       77.95      3.46 o 
   2   8   6       23.25       23.67      3.41 o 
   3   8   6       46.09       48.18      2.15 o 
   4   8   6      241.66      241.99     11.32 o 
   5   8   6        9.34        7.15      1.04 o 
   6   8   6       39.09       36.04      2.52 o 
   7   8   6      219.57      219.65     10.83 o 
   8   8   6        1.30        2.21      1.82 o 
   9   8   6       30.14       30.58      2.24 o 
  10   8   6        0.49        1.14      0.77 o 
  11   8   6       42.16       41.98      3.60 o 
  12   8   6       14.50       20.59      4.06 o 
  -5   9   6        8.83        8.79      1.89 o 
  -4   9   6        0.35        1.33      1.31 o 
  -3   9   6       79.16       83.40      7.37 o 
  -2   9   6        9.21        6.97      2.20 o 
  -1   9   6       42.76       35.63      4.62 o 
   0   9   6       63.73       55.71      7.58 o 
   1   9   6        1.25        0.54      0.52 o 
   2   9   6        9.28        7.02      1.99 o 
   3   9   6        0.15        0.36      0.41 o 
   4   9   6        6.91        7.63      1.31 o 
   5   9   6       66.66       63.08      2.30 o 
   6   9   6       69.58       69.04      5.74 o 
   7   9   6       16.12       16.66      1.81 o 
   8   9   6       24.86       26.32      2.11 o 
   9   9   6       11.35       14.72      3.72 o 
  10   9   6       12.17        9.62      2.27 o 
  11   9   6       21.08       24.10      4.47 o 
  -4  10   6        0.14       -0.43      1.54 o 
  -3  10   6       51.43       48.22      5.93 o 
  -2  10   6       17.25       24.32      4.01 o 
  -1  10   6        1.23        1.87      1.22 o 
   0  10   6       15.86       11.91      2.78 o 
   1  10   6        0.46        1.33      1.23 o 
   2  10   6        1.44        1.54      1.50 o 
   3  10   6        6.00        3.69      1.46 o 
   4  10   6       14.18       14.04      2.72 o 
   5  10   6        0.67        1.36      1.02 o 
   6  10   6       29.30       30.61      3.73 o 
   7  10   6      125.65      129.11      5.71 o 
   8  10   6       39.64       38.72      2.59 o 
   9  10   6      154.13      160.86      8.73 o 
  10  10   6       40.02       42.29      3.87 o 
  11  10   6        4.49        7.58      2.81 o 
  -2  11   6        3.52        1.67      1.17 o 
  -1  11   6        1.29        0.17      1.20 o 
   0  11   6        0.22       -1.28      1.57 o 
   1  11   6        4.30        2.27      1.33 o 
   2  11   6        6.79        8.61      2.28 o 
   3  11   6        7.36        8.12      2.06 o 
   4  11   6        5.17        2.92      1.35 o 
   5  11   6        9.55       12.83      2.55 o 
   6  11   6       27.32       24.36      2.27 o 
   7  11   6       11.85       14.27      1.56 o 
   8  11   6        8.86        7.13      1.54 o 
   9  11   6        2.75        4.98      2.16 o 
  10  11   6        4.11        4.06      2.18 o 
  -1  12   6        2.95        1.52      1.08 o 
   0  12   6       13.70       13.01      3.04 o 
   1  12   6        2.26        2.12      1.44 o 
   2  12   6        5.56        2.99      1.46 o 
   3  12   6        8.17       10.17      2.49 o 
   4  12   6        3.41        3.81      1.51 o 
   5  12   6        0.57       -1.01      1.01 o 
   6  12   6       15.87       13.69      2.63 o 
   7  12   6       11.83       10.88      1.78 o 
   8  12   6       13.08        5.57      2.37 o 
   9  12   6       27.65       26.56      4.86 o 
   2  13   6        7.63       13.86      3.08 o 
   3  13   6        1.47        1.85      1.14 o 
   4  13   6       22.78       20.41      3.52 o 
   5  13   6        9.78        9.69      2.30 o 
   6  13   6        0.22        1.55      0.88 o 
  -5  -8   7        7.10        4.63      2.17 o 
  -4  -8   7        3.23        6.06      2.61 o 
  -3  -8   7        7.39       12.91      3.41 o 
  -2  -8   7        7.22        7.75      2.30 o 
  -1  -8   7        0.17       -0.62      0.93 o 
   0  -8   7        0.43       -0.29      1.03 o 
   1  -8   7        5.45        2.10      1.37 o 
  -7  -7   7        0.27        0.11      1.66 o 
  -6  -7   7        2.64        4.80      2.46 o 
  -5  -7   7        0.09        1.61      1.46 o 
  -4  -7   7        1.44        1.04      0.86 o 
  -3  -7   7        9.08        8.68      2.16 o 
  -2  -7   7       40.12       40.68      3.73 o 
  -1  -7   7       11.00        8.70      2.52 o 
   0  -7   7        0.39        2.86      1.68 o 
   1  -7   7        7.47       10.07      2.90 o 
   2  -7   7       11.83       15.76      3.76 o 
   3  -7   7        1.76       -0.16      1.29 o 
   4  -7   7        0.88        0.30      1.38 o 
  -8  -6   7        0.05        2.71      1.66 o 
  -7  -6   7        5.00        3.52      1.69 o 
  -6  -6   7       11.54       10.14      3.07 o 
  -5  -6   7        3.01        3.11      1.63 o 
  -4  -6   7        0.47       -0.35      1.03 o 
  -3  -6   7       29.52       30.73      2.30 o 
  -2  -6   7       27.09       25.85      2.86 o 
  -1  -6   7       30.55       32.05      3.25 o 
   0  -6   7       32.42       35.31      4.84 o 
   1  -6   7        4.84        1.08      1.31 o 
   2  -6   7        7.00        6.39      2.37 o 
   3  -6   7       13.53       17.10      3.72 o 
   4  -6   7        0.46       -0.41      1.11 o 
   5  -6   7       37.69       40.21      6.17 o 
  -8  -5   7        5.64        4.93      2.38 o 
  -7  -5   7        4.75        5.96      2.30 o 
  -6  -5   7        1.22        1.95      1.43 o 
  -5  -5   7       27.59       32.13      4.92 o 
  -4  -5   7       14.34       12.85      1.67 o 
  -3  -5   7       41.29       42.75      2.61 o 
  -2  -5   7      282.47      291.44      7.66 o 
  -1  -5   7       25.10       21.49      2.54 o 
   0  -5   7       82.04       78.90      7.00 o 
   1  -5   7       35.22       34.67      4.79 o 
   2  -5   7        0.52       -0.54      1.20 o 
   3  -5   7        0.82       -0.87      1.23 o 
   4  -5   7        9.37        3.69      2.05 o 
   5  -5   7       11.25       20.99      4.43 o 
   6  -5   7       16.45       13.85      3.57 o 
   7  -5   7        1.85        2.16      1.76 o 
  -9  -4   7       17.67       15.40      2.87 o 
  -8  -4   7        0.47        2.12      1.43 o 
  -7  -4   7       16.98       14.08      3.51 o 
  -6  -4   7        0.05       -0.17      0.81 o 
  -5  -4   7        2.67        2.98      0.78 o 
  -4  -4   7        7.96        9.28      1.52 o 
  -3  -4   7       30.03       31.36      1.91 o 
  -2  -4   7       26.64       22.80      1.92 o 
  -1  -4   7       88.33       90.38      5.00 o 
   0  -4   7      144.91      146.49      4.96 o 
   1  -4   7       11.20       10.02      1.42 o 
   2  -4   7        8.20        8.32      1.19 o 
   3  -4   7        1.43        1.74      0.93 o 
   4  -4   7        2.02        0.55      1.25 o 
   5  -4   7       77.56       77.96      7.95 o 
   6  -4   7        2.35        5.27      2.52 o 
   7  -4   7       10.96       13.33      3.64 o 
   8  -4   7        0.02       -1.83      1.83 o 
  -9  -3   7        7.24        5.49      2.67 o 
  -8  -3   7       51.44       53.43      7.22 o 
  -7  -3   7        2.46        0.98      1.79 o 
  -6  -3   7        3.42        2.19      1.58 o 
  -5  -3   7       13.38       13.87      1.64 o 
  -4  -3   7       14.70       13.91      1.26 o 
  -3  -3   7        6.97        8.36      1.05 o 
  -2  -3   7       62.25       62.90      2.60 o 
  -1  -3   7       15.10       14.79      1.53 o 
   0  -3   7       76.31       76.60      3.42 o 
   1  -3   7       98.53       86.94      4.25 o 
   2  -3   7       21.70       18.77      1.83 o 
   3  -3   7       75.38       80.66      8.27 o 
   4  -3   7        0.10        0.42      1.25 o 
   5  -3   7        0.71       -1.63      1.63 o 
   6  -3   7       42.94       35.40      5.33 o 
   7  -3   7        8.39        9.83      3.16 o 
   8  -3   7        0.02        0.52      1.02 o 
   9  -3   7        0.31       -0.59      1.26 o 
  -9  -2   7       32.63       43.84      6.70 o 
  -8  -2   7        3.78        3.82      1.91 o 
  -7  -2   7       12.32        9.80      3.04 o 
  -6  -2   7        4.92        5.50      1.04 o 
  -5  -2   7       31.39       30.47      1.70 o 
  -4  -2   7        3.87        3.78      0.69 o 
  -3  -2   7        3.07        2.56      0.66 o 
  -2  -2   7       18.92       18.56      2.50 o 
  -1  -2   7        8.11        7.55      0.90 o 
   0  -2   7      306.31      290.00      7.23 o 
   1  -2   7       39.91       36.58      4.44 o 
   2  -2   7      182.41      190.24     10.88 o 
   3  -2   7       74.56       67.44      6.50 o 
   4  -2   7        0.00        0.85      1.21 o 
   5  -2   7      243.80      255.81     14.04 o 
   6  -2   7      266.25      267.31     14.96 o 
   7  -2   7       31.29       28.17      4.83 o 
   8  -2   7       16.06       14.89      3.68 o 
   9  -2   7        6.98        7.36      2.74 o 
  -9  -1   7        1.06       -0.42      1.71 o 
  -8  -1   7       11.15       12.53      3.52 o 
  -7  -1   7       22.21       23.26      2.29 o 
  -6  -1   7        4.80        2.95      0.84 o 
  -5  -1   7       17.26       16.55      1.43 o 
  -4  -1   7        0.00        0.07      0.62 o 
  -3  -1   7       69.41       71.58      3.04 o 
  -2  -1   7       14.36       12.15      1.25 o 
  -1  -1   7        3.87        3.38      0.92 o 
   0  -1   7      143.58      139.69      3.56 o 
   1  -1   7      141.95      130.78      5.25 o 
   2  -1   7       42.28       42.89      4.06 o 
   3  -1   7      428.55      406.60     32.99 o 
   4  -1   7       97.59      105.94      8.24 o 
   5  -1   7       56.55       65.38      6.71 o 
   6  -1   7        0.63        1.12      1.80 o 
   7  -1   7        0.01       -0.16      0.95 o 
   8  -1   7        3.18        3.66      2.21 o 
   9  -1   7       14.53       16.88      3.95 o 
  10  -1   7       25.67       22.70      4.61 o 
  -9   0   7        3.07        0.09      1.12 o 
  -8   0   7        0.04        0.54      0.76 o 
  -7   0   7        4.34        8.54      5.28 o 
  -6   0   7       25.00       26.43      2.51 o 
  -5   0   7      114.86       97.46      4.37 o 
  -4   0   7      121.26      112.46      3.52 o 
  -3   0   7        0.48        0.47      0.31 o 
  -2   0   7      183.52      172.30      4.36 o 
  -1   0   7       63.70       58.22      2.37 o 
   0   0   7        5.57        9.75      1.15 o 
   1   0   7        3.39        3.17      0.60 o 
   2   0   7       86.67       73.38      3.87 o 
   3   0   7        1.79        1.73      0.62 o 
   4   0   7       49.74       46.83      3.21 o 
   5   0   7       25.02       20.85      3.72 o 
   6   0   7      244.05      264.55     14.17 o 
   7   0   7        0.82        3.78      0.85 o 
   8   0   7       16.27       14.76      3.47 o 
   9   0   7        8.25        5.38      2.10 o 
  10   0   7       13.03       11.88      3.46 o 
  11   0   7        5.75        3.86      2.25 o 
  -9   1   7       13.16       20.44      4.57 o 
  -8   1   7        7.96       10.07      1.81 o 
  -7   1   7        0.69        0.38      0.65 o 
  -6   1   7        0.03        0.36      0.51 o 
  -5   1   7        5.81        4.90      0.89 o 
  -4   1   7       17.47       15.35      1.31 o 
  -3   1   7      107.25      104.52      3.11 o 
  -2   1   7       44.25       49.33      1.82 o 
  -1   1   7        0.07        0.02      0.36 o 
   0   1   7      116.87      118.50      3.30 o 
   1   1   7        8.43        9.18      1.13 o 
   2   1   7       71.91       66.58      2.26 o 
   3   1   7      230.81      240.95     10.39 o 
   4   1   7       18.15       13.38      1.58 o 
   5   1   7       81.73       77.94      6.91 o 
   6   1   7        7.93        4.12      1.56 o 
   7   1   7       57.56       47.49      3.09 o 
   8   1   7       39.06       43.68      2.98 o 
   9   1   7       17.56       17.95      3.83 o 
  10   1   7        2.39        3.04      1.87 o 
  11   1   7       13.09       16.32      3.90 o 
  -9   2   7        0.61        0.37      1.67 o 
  -8   2   7        0.14       -0.77      0.96 o 
  -7   2   7       39.16       44.21      3.63 o 
  -6   2   7       20.35       13.26      1.92 o 
  -5   2   7      143.02      127.24      5.86 o 
  -4   2   7      498.97      483.38     12.29 o 
  -3   2   7        4.39        2.62      0.99 o 
  -2   2   7       76.18       72.13      2.83 o 
  -1   2   7      412.51      432.41      6.22 o 
   0   2   7       69.22       60.30      2.15 o 
   1   2   7        1.83        4.55      0.75 o 
   2   2   7       96.98       83.48      4.12 o 
   3   2   7        3.61        4.77      1.34 o 
   4   2   7      417.91      433.03     11.86 o 
   5   2   7      125.44      107.02      8.04 o 
   6   2   7        3.03        0.41      1.44 o 
   7   2   7       13.98       12.41      2.96 o 
   8   2   7      128.01      137.41      5.91 o 
   9   2   7        0.50        0.24      0.75 o 
  10   2   7        0.04        1.10      1.00 o 
  11   2   7       18.24       18.28      4.03 o 
  -9   3   7       32.32       49.66      7.26 o 
  -8   3   7        0.05        1.14      1.40 o 
  -7   3   7        5.50        7.09      1.67 o 
  -6   3   7       17.23       18.95      4.54 o 
  -5   3   7       16.61       10.69      1.71 o 
  -4   3   7       32.86       39.22      3.14 o 
  -3   3   7       24.20       30.25      3.56 o 
  -2   3   7        2.56        3.36      0.89 o 
  -1   3   7        6.97        5.83      0.74 o 
   0   3   7       12.54       12.94      0.82 o 
   1   3   7        1.69        1.73      0.42 o 
   2   3   7       21.55       16.02      1.23 o 
   3   3   7      136.92      118.43      5.46 o 
   4   3   7       53.61       39.32      2.29 o 
   5   3   7      159.07      157.82      9.59 o 
   6   3   7      342.72      336.79     10.75 o 
   7   3   7       62.99       55.65      6.04 o 
   8   3   7       76.18       71.71      4.34 o 
   9   3   7        9.44       10.34      1.61 o 
  10   3   7        8.32       11.13      1.79 o 
  11   3   7       53.66       58.09      4.79 o 
  12   3   7        1.19        1.09      1.59 o 
  -8   4   7        1.87        2.06      0.79 o 
  -7   4   7        0.09        0.12      0.77 o 
  -6   4   7        0.48        0.52      0.72 o 
  -5   4   7        4.35        5.96      1.40 o 
  -4   4   7      273.09      248.11     14.45 o 
  -3   4   7        0.47        1.55      0.91 o 
  -2   4   7       85.05       90.08      4.43 o 
  -1   4   7      150.67      149.76      5.47 o 
   0   4   7       35.26       32.99      1.33 o 
   1   4   7        8.79        7.53      1.94 o 
   2   4   7       23.11       24.71      3.49 o 
   3   4   7        0.36       -0.36      0.95 o 
   4   4   7      202.06      172.69      3.42 o 
   5   4   7      355.73      380.34     15.83 o 
   6   4   7        3.10        3.54      1.53 o 
   7   4   7       73.71       82.12      7.11 o 
   8   4   7      150.18      173.22      6.85 o 
   9   4   7       11.28       11.28      1.65 o 
  10   4   7       20.06       19.27      2.28 o 
  11   4   7        1.17       -0.57      0.69 o 
  12   4   7       13.43       17.32      3.71 o 
  -8   5   7        1.90        0.09      0.61 o 
  -7   5   7        1.68        2.61      1.18 o 
  -6   5   7       48.20       47.06      3.98 o 
  -5   5   7       26.62       20.61      2.54 o 
  -4   5   7        4.68        5.36      1.29 o 
  -3   5   7       10.29        9.63      1.58 o 
  -2   5   7       48.62       46.72      3.24 o 
  -1   5   7       68.25       71.25      3.72 o 
   0   5   7       88.07       75.05      3.27 o 
   1   5   7        2.23        1.84      1.20 o 
   2   5   7      165.66      172.96      9.55 o 
   3   5   7      114.40      121.02      7.93 o 
   4   5   7       26.19       29.87      3.88 o 
   5   5   7        0.06        0.29      1.05 o 
   6   5   7       89.41       91.95      5.41 o 
   7   5   7       18.81       22.70      2.02 o 
   8   5   7      117.44      118.28      5.29 o 
   9   5   7        5.26        5.99      1.05 o 
  10   5   7       17.58       20.90      2.04 o 
  11   5   7       45.83       50.48      3.33 o 
  12   5   7       37.19       41.79      3.17 o 
  -7   6   7        9.52        8.22      1.53 o 
  -6   6   7        0.06        1.03      0.86 o 
  -5   6   7        3.65        4.01      1.26 o 
  -4   6   7       81.44       75.55      4.76 o 
  -3   6   7       34.36       30.71      2.86 o 
  -2   6   7      285.32      292.96     10.80 o 
  -1   6   7      224.43      233.55      7.42 o 
   0   6   7        9.83        9.12      0.88 o 
   1   6   7      490.91      439.03      8.97 o 
   2   6   7      140.08      149.23      8.83 o 
   3   6   7      335.52      354.84     14.69 o 
   4   6   7      323.37      309.86     13.70 o 
   5   6   7        1.48       -0.14      0.71 o 
   6   6   7       67.06       61.42      5.84 o 
   7   6   7        0.77        0.45      0.74 o 
   8   6   7        5.83        3.72      0.88 o 
   9   6   7        0.01        0.32      0.46 o 
  10   6   7       34.77       38.21      2.71 o 
  11   6   7        0.02       -0.29      0.88 o 
  12   6   7        3.02        5.31      1.54 o 
  -6   7   7        0.08        0.50      1.39 o 
  -5   7   7       34.80       31.95      3.36 o 
  -4   7   7      103.94       98.87      5.71 o 
  -3   7   7        0.40        0.07      0.72 o 
  -2   7   7       16.19       15.41      2.00 o 
  -1   7   7      130.95      134.36      5.16 o 
   0   7   7      120.95      120.55      3.97 o 
   1   7   7       68.24       69.98      3.01 o 
   2   7   7      267.55      271.36     12.55 o 
   3   7   7       73.42       74.00      6.19 o 
   4   7   7       48.58       38.43      4.47 o 
   5   7   7        4.69        5.63      0.73 o 
   6   7   7      136.44      135.35      8.75 o 
   7   7   7        2.48        4.70      1.59 o 
   8   7   7        9.61       10.43      1.33 o 
   9   7   7       17.50       17.08      1.66 o 
  10   7   7        6.21        8.70      1.79 o 
  11   7   7        0.10       -1.07      1.07 o 
  12   7   7       91.89      110.83      6.44 o 
  -5   8   7        2.86        2.95      1.34 o 
  -4   8   7        4.60        3.28      1.20 o 
  -3   8   7        8.60        9.45      1.76 o 
  -2   8   7       84.04       95.70      5.20 o 
  -1   8   7        1.21        1.41      0.70 o 
   0   8   7        0.95        1.58      0.45 o 
   1   8   7        0.18       -0.30      0.60 o 
   2   8   7       16.08       13.21      0.93 o 
   3   8   7       34.47       35.55      4.26 o 
   4   8   7      187.79      175.77      9.91 o 
   5   8   7        4.84        3.40      0.61 o 
   6   8   7       52.92       59.19      3.04 o 
   7   8   7       14.41       17.92      1.88 o 
   8   8   7       31.98       28.64      4.09 o 
   9   8   7        1.26        0.09      0.83 o 
  10   8   7       36.08       39.65      3.63 o 
  11   8   7        5.27        3.40      1.23 o 
  12   8   7        3.58        5.28      2.21 o 
  -4   9   7       50.13       47.70      4.16 o 
  -3   9   7       30.36       36.42      3.53 o 
  -2   9   7       30.11       36.06      3.32 o 
  -1   9   7       43.73       36.38      4.69 o 
   0   9   7       49.45       50.27      5.42 o 
   1   9   7       83.52       80.25      6.82 o 
   2   9   7      138.98      146.47      9.24 o 
   3   9   7       45.90       43.75      4.89 o 
   4   9   7        0.27       -0.46      0.99 o 
   5   9   7       53.90       49.27      5.12 o 
   6   9   7       11.86       12.62      2.04 o 
   7   9   7        4.29        3.13      1.45 o 
   8   9   7        8.53        8.43      1.40 o 
   9   9   7       10.03       13.53      2.11 o 
  10   9   7       12.40       12.08      2.04 o 
  11   9   7        4.85        7.62      2.75 o 
  -3  10   7        5.45        6.39      2.32 o 
  -2  10   7        0.78       -0.47      1.23 o 
  -1  10   7        0.36       -0.04      0.98 o 
   0  10   7       42.74       42.06      5.18 o 
   1  10   7       35.96       29.52      4.28 o 
   2  10   7       55.26       65.47      6.21 o 
   3  10   7       24.99       27.17      3.94 o 
   4  10   7       34.27       34.92      4.38 o 
   5  10   7        3.75        4.27      1.76 o 
   6  10   7       30.39       38.64      4.47 o 
   7  10   7       61.87       63.72      5.90 o 
   8  10   7        1.44        1.08      1.06 o 
   9  10   7       25.37       24.93      2.84 o 
  10  10   7       14.28       14.22      3.45 o 
  11  10   7        2.74        1.50      1.37 o 
  -2  11   7        3.84        5.12      1.94 o 
  -1  11   7        3.25        1.77      1.40 o 
   0  11   7       10.49       12.91      3.03 o 
   1  11   7       10.87       13.18      2.95 o 
   2  11   7      138.84      139.17      9.53 o 
   3  11   7        7.15        5.23      1.88 o 
   4  11   7        2.97        4.07      1.53 o 
   5  11   7       10.79        6.79      1.99 o 
   6  11   7       12.66        8.74      2.20 o 
   7  11   7        0.71        1.42      0.92 o 
   8  11   7        1.68        0.40      2.10 o 
   9  11   7       11.52        9.18      1.68 o 
  10  11   7        4.40        3.42      1.56 o 
   0  12   7       12.52       14.86      3.28 o 
   1  12   7       14.33       13.45      3.10 o 
   2  12   7       75.99       66.81      6.67 o 
   3  12   7        8.27        5.54      1.80 o 
   4  12   7        0.23        0.56      0.93 o 
   5  12   7        1.75        1.87      1.01 o 
   6  12   7        6.17        7.67      2.12 o 
   7  12   7        7.78        7.73      2.10 o 
   8  12   7        0.02       -0.09      1.37 o 
   3  13   7        4.98        3.83      1.66 o 
   4  13   7        5.72        2.78      1.37 o 
   5  13   7        0.27       -0.97      1.24 o 
   6  13   7        0.70        0.21      0.69 o 
  -5  -7   8        0.12        1.43      1.47 o 
  -4  -7   8        1.81       -0.01      0.79 o 
  -3  -7   8        2.50        3.36      2.18 o 
  -2  -7   8        4.39        4.85      1.45 o 
  -1  -7   8        5.72        4.46      2.01 o 
   0  -7   8        0.99        1.87      1.41 o 
   1  -7   8       15.29       13.62      3.50 o 
   2  -7   8        0.35       -1.29      1.60 o 
  -6  -6   8       15.21       13.41      3.61 o 
  -5  -6   8       13.73       13.87      3.47 o 
  -4  -6   8        0.31        0.34      0.95 o 
  -3  -6   8       21.76       21.79      2.67 o 
  -2  -6   8       64.37       61.91      3.61 o 
  -1  -6   8        4.32        2.12      1.43 o 
   0  -6   8        9.69        9.46      2.63 o 
   1  -6   8        3.45        4.59      2.10 o 
   2  -6   8       12.78       12.46      3.33 o 
   3  -6   8        3.45        3.46      1.64 o 
   4  -6   8        1.38        0.24      1.48 o 
  -7  -5   8        2.09        1.77      1.66 o 
  -6  -5   8       65.43       76.52      8.14 o 
  -5  -5   8       19.06       19.15      3.93 o 
  -4  -5   8        3.14        3.53      1.83 o 
  -3  -5   8       31.43       33.67      2.44 o 
  -2  -5   8       37.44       38.47      2.71 o 
  -1  -5   8        0.76       -0.41      0.67 o 
   0  -5   8        3.60        1.62      1.14 o 
   1  -5   8        6.03        7.30      2.49 o 
   2  -5   8        0.00       -0.37      1.11 o 
   3  -5   8       22.13       27.73      4.87 o 
   4  -5   8       26.68       28.32      5.07 o 
   5  -5   8        0.13       -0.49      1.54 o 
   6  -5   8       18.26       21.92      4.80 o 
  -8  -4   8        0.35       -1.26      1.33 o 
  -7  -4   8        0.32        0.29      1.12 o 
  -6  -4   8        8.88       13.25      3.53 o 
  -5  -4   8       20.99       17.03      3.57 o 
  -4  -4   8       25.53       27.84      2.58 o 
  -3  -4   8       15.62       11.08      1.80 o 
  -2  -4   8       21.57       21.18      1.96 o 
  -1  -4   8        0.21        0.80      0.72 o 
   0  -4   8        0.00       -1.44      1.44 o 
   1  -4   8        1.40        2.84      1.51 o 
   2  -4   8        5.73        9.23      2.69 o 
   3  -4   8       14.76       17.26      3.73 o 
   4  -4   8        1.00        2.38      1.69 o 
   5  -4   8        4.12        9.82      3.19 o 
   6  -4   8        0.08       -0.94      2.04 o 
   7  -4   8        0.00        1.49      1.50 o 
  -8  -3   8        0.16        2.34      1.28 o 
  -7  -3   8        6.63        5.12      2.25 o 
  -6  -3   8       57.24       71.60      7.50 o 
  -5  -3   8       17.40       18.47      2.93 o 
  -4  -3   8        3.98        2.19      0.81 o 
  -3  -3   8       26.10       25.56      3.38 o 
  -2  -3   8      221.85      209.28      7.66 o 
  -1  -3   8        0.78        0.15      0.56 o 
   0  -3   8      131.99      127.30      5.74 o 
   1  -3   8       28.34       26.89      3.71 o 
   2  -3   8       14.05       12.68      1.63 o 
   3  -3   8       25.89       25.53      4.33 o 
   4  -3   8       10.83        9.61      2.86 o 
   5  -3   8        2.00       -0.85      2.88 o 
   6  -3   8        5.99        7.26      2.79 o 
   7  -3   8        7.09        7.44      3.00 o 
   8  -3   8        0.02        0.56      1.54 o 
  -8  -2   8        1.31        2.08      1.90 o 
  -7  -2   8       43.13       43.63      4.39 o 
  -6  -2   8        6.51        5.23      1.01 o 
  -5  -2   8       64.97       69.09      4.00 o 
  -4  -2   8        2.48        1.56      0.73 o 
  -3  -2   8       79.93       73.60      3.28 o 
  -2  -2   8       23.76       24.96      2.47 o 
  -1  -2   8       20.77       23.83      1.99 o 
   0  -2   8      161.85      159.47      5.42 o 
   1  -2   8       44.72       44.84      5.23 o 
   2  -2   8      213.08      219.93     12.48 o 
   3  -2   8       48.52       46.46      5.77 o 
   4  -2   8        2.04        1.63      1.25 o 
   5  -2   8       14.10       13.26      3.33 o 
   6  -2   8        0.24        0.14      1.36 o 
   7  -2   8        0.45       -0.70      1.16 o 
   8  -2   8        5.43        8.39      3.01 o 
   9  -2   8        3.38        1.99      1.56 o 
  -8  -1   8        0.17       -0.10      0.92 o 
  -7  -1   8        0.06       -2.00      2.00 o 
  -6  -1   8       31.81       31.95      3.21 o 
  -5  -1   8      117.80      115.34      4.65 o 
  -4  -1   8       23.83       21.75      1.73 o 
  -3  -1   8       81.32       77.51      3.38 o 
  -2  -1   8      417.43      397.77     15.67 o 
  -1  -1   8       33.15       31.46      2.63 o 
   0  -1   8      532.38      536.46     10.80 o 
   1  -1   8      283.74      279.87      7.92 o 
   2  -1   8       84.79      102.70      8.01 o 
   3  -1   8      210.87      196.52     11.77 o 
   4  -1   8        2.26        3.24      1.76 o 
   5  -1   8       53.45       67.23      7.22 o 
   6  -1   8        2.95        2.92      2.10 o 
   7  -1   8       19.92       19.69      4.08 o 
   8  -1   8        7.89       10.27      3.23 o 
   9  -1   8        0.71       -0.19      0.96 o 
  -8   0   8        5.64       11.41      3.42 o 
  -7   0   8        4.09        3.32      1.07 o 
  -6   0   8        7.70        5.25      1.21 o 
  -5   0   8        6.94        9.97      1.64 o 
  -4   0   8        6.02       11.24      1.42 o 
  -3   0   8        6.80        4.25      0.81 o 
  -2   0   8      189.36      179.81      5.32 o 
  -1   0   8       11.91       14.24      1.44 o 
   0   0   8        9.40       11.72      1.62 o 
   1   0   8       62.64       60.45      3.19 o 
   2   0   8      152.92      148.48      4.61 o 
   3   0   8        3.10        4.36      1.16 o 
   4   0   8        0.06        3.11      1.42 o 
   5   0   8        1.97       -0.92      1.58 o 
   6   0   8        0.05       -1.50      1.73 o 
   7   0   8        3.01        3.08      0.95 o 
   8   0   8        2.53        1.29      1.55 o 
   9   0   8       22.35       22.26      4.50 o 
  10   0   8        1.87        0.28      1.04 o 
  -8   1   8        0.50        2.22      1.85 o 
  -7   1   8        5.19        1.56      1.10 o 
  -6   1   8       31.66       34.48      3.11 o 
  -5   1   8      188.37      178.19      7.24 o 
  -4   1   8        7.22        5.42      0.96 o 
  -3   1   8      208.73      205.64      5.73 o 
  -2   1   8       12.73       11.96      1.14 o 
  -1   1   8       24.75       22.43      1.72 o 
   0   1   8      142.47      138.39      5.21 o 
   1   1   8       40.09       39.42      4.59 o 
   2   1   8       17.65       16.28      1.78 o 
   3   1   8       71.20       57.07      2.94 o 
   4   1   8        0.24        0.95      1.21 o 
   5   1   8       10.06        9.04      1.47 o 
   6   1   8        0.18       -1.21      1.92 o 
   7   1   8        0.05       -0.94      1.75 o 
   8   1   8        0.28        0.75      0.51 o 
   9   1   8       15.60       16.49      3.92 o 
  10   1   8       14.60       16.10      3.99 o 
  -8   2   8        6.28        9.58      1.83 o 
  -7   2   8       22.28       22.49      2.65 o 
  -6   2   8        0.36        0.25      0.67 o 
  -5   2   8       46.03       47.46      3.63 o 
  -4   2   8       25.28       27.07      3.06 o 
  -3   2   8        0.12        0.42      0.81 o 
  -2   2   8      471.01      455.60      9.02 o 
  -1   2   8        2.16        0.54      0.38 o 
   0   2   8     1000.51      976.55     22.83 o 
   1   2   8      223.50      224.80     16.61 o 
   2   2   8      132.21      119.83      7.57 o 
   3   2   8        1.34        0.89      0.39 o 
   4   2   8       92.73       80.81      4.84 o 
   5   2   8       56.47       48.76      4.30 o 
   6   2   8       22.92       20.64      3.77 o 
   7   2   8       16.05       16.96      3.64 o 
   8   2   8       40.70       46.90      3.45 o 
   9   2   8       10.35        7.65      2.37 o 
  10   2   8       13.89        7.64      2.74 o 
  11   2   8       23.51       30.06      5.40 o 
  -8   3   8        0.03        0.38      1.38 o 
  -7   3   8        0.12       -0.13      0.81 o 
  -6   3   8       16.17       20.03      3.23 o 
  -5   3   8       60.40       59.52      6.90 o 
  -4   3   8        9.46        7.44      1.62 o 
  -3   3   8      164.23      158.65      6.51 o 
  -2   3   8       15.61       13.86      1.76 o 
  -1   3   8        0.94        1.58      0.69 o 
   0   3   8        1.15        0.65      0.38 o 
   1   3   8        2.00        0.63      1.22 o 
   2   3   8       47.54       36.74      2.40 o 
   3   3   8       91.35       78.31      2.60 o 
   4   3   8       17.43       16.32      3.85 o 
   5   3   8       60.08       39.76      2.66 o 
   6   3   8       26.03       28.98      4.38 o 
   7   3   8       12.27        9.77      1.94 o 
   8   3   8        2.48        2.99      1.85 o 
   9   3   8       13.39       16.71      3.08 o 
  10   3   8        1.52        2.83      1.30 o 
  11   3   8        1.84        0.19      2.07 o 
  -7   4   8        2.59        2.14      0.97 o 
  -6   4   8        6.15        5.50      1.47 o 
  -5   4   8       19.96       18.18      2.42 o 
  -4   4   8        4.08        9.34      1.69 o 
  -3   4   8       10.60        8.52      1.56 o 
  -2   4   8      110.55      109.67      5.76 o 
  -1   4   8      158.50      148.34      4.03 o 
   0   4   8     1170.34     1137.01     50.74 o 
   1   4   8      470.90      476.52     18.02 o 
   2   4   8       50.05       50.37      5.22 o 
   3   4   8        4.07        7.13      2.06 o 
   4   4   8      252.42      246.53      8.05 o 
   5   4   8      200.92      198.36     12.47 o 
   6   4   8        0.14       -0.16      1.09 o 
   7   4   8       30.80       35.68      4.94 o 
   8   4   8       50.43       58.04      6.54 o 
   9   4   8        3.66        3.22      0.82 o 
  10   4   8        0.41        0.60      0.56 o 
  11   4   8       26.74       32.82      2.72 o 
  -7   5   8        0.96       -0.44      0.73 o 
  -6   5   8        0.06        1.52      1.30 o 
  -5   5   8       14.00       10.14      1.82 o 
  -4   5   8       28.23       21.24      3.09 o 
  -3   5   8       56.00       54.49      3.85 o 
  -2   5   8       32.38       29.80      2.70 o 
  -1   5   8        0.04       -0.09      0.80 o 
   0   5   8       59.85       59.60      3.18 o 
   1   5   8       45.43       51.44      5.28 o 
   2   5   8        3.86        2.67      1.25 o 
   3   5   8        0.06       -1.12      1.40 o 
   4   5   8       50.71       55.84      5.78 o 
   5   5   8       17.64       14.87      1.23 o 
   6   5   8      120.70      124.42      5.16 o 
   7   5   8       10.94        7.60      1.14 o 
   8   5   8       82.54       83.08      4.38 o 
   9   5   8       17.60       16.55      1.75 o 
  10   5   8        6.44        6.63      1.17 o 
  11   5   8        1.35        2.38      1.04 o 
  -6   6   8        8.33        7.52      1.78 o 
  -5   6   8       76.47       70.45      7.19 o 
  -4   6   8       29.18       29.71      3.10 o 
  -3   6   8       50.34       46.96      3.65 o 
  -2   6   8      101.33      104.52      5.23 o 
  -1   6   8      201.25      212.89      7.18 o 
   0   6   8      540.94      565.86     12.22 o 
   1   6   8     1077.59     1098.31     31.69 o 
   2   6   8       73.31       61.98      5.98 o 
   3   6   8       64.56       62.05      6.02 o 
   4   6   8       27.53       21.85      3.56 o 
   5   6   8       32.39       38.95      4.86 o 
   6   6   8       14.87       18.98      3.46 o 
   7   6   8       88.88       83.57      3.17 o 
   8   6   8       37.87       44.70      3.08 o 
   9   6   8        9.05        9.56      1.52 o 
  10   6   8       22.01       29.01      3.17 o 
  11   6   8        9.76        9.00      1.82 o 
  -6   7   8        9.11       11.00      2.16 o 
  -5   7   8        7.61        7.19      2.82 o 
  -4   7   8       11.49       16.93      2.84 o 
  -3   7   8        0.28       -0.38      0.87 o 
  -2   7   8        0.12        0.58      0.70 o 
  -1   7   8        9.86       11.33      1.81 o 
   0   7   8      265.85      282.70      7.93 o 
   1   7   8       24.33       20.59      1.36 o 
   2   7   8       68.38       68.57      6.31 o 
   3   7   8      209.37      208.09     11.44 o 
   4   7   8       35.86       34.32      4.48 o 
   5   7   8       65.65       66.17      6.31 o 
   6   7   8        0.12       -0.43      0.76 o 
   7   7   8        0.86       -0.73      1.26 o 
   8   7   8      113.57      116.91      9.04 o 
   9   7   8       50.05       58.21      6.52 o 
  10   7   8        7.94        7.22      1.67 o 
  11   7   8        5.65        8.28      1.81 o 
  -5   8   8       31.94       36.51      3.77 o 
  -4   8   8        1.23        1.36      0.84 o 
  -3   8   8       36.93       38.70      4.58 o 
  -2   8   8        6.73        7.56      1.49 o 
  -1   8   8        2.50        1.64      1.16 o 
   0   8   8        5.12        5.78      1.16 o 
   1   8   8      689.69      691.40     13.35 o 
   2   8   8        3.01        4.22      1.89 o 
   3   8   8       96.51       98.62      7.69 o 
   4   8   8       20.45       20.75      3.59 o 
   5   8   8       18.01       17.88      3.27 o 
   6   8   8       13.27       14.11      1.11 o 
   7   8   8      143.42      153.10      5.40 o 
   8   8   8       35.86       36.11      4.84 o 
   9   8   8       34.61       31.67      4.60 o 
  10   8   8       95.71       99.57      6.07 o 
  11   8   8        0.92        0.91      0.81 o 
  -4   9   8        6.96        6.66      2.29 o 
  -3   9   8        2.50        3.56      1.17 o 
  -2   9   8        2.96        1.99      1.01 o 
  -1   9   8        8.19        9.08      1.66 o 
   0   9   8       33.11       32.66      4.56 o 
   1   9   8       44.51       49.10      5.57 o 
   2   9   8       21.36       19.84      3.40 o 
   3   9   8        0.88       -1.11      1.31 o 
   4   9   8       49.02       39.47      4.86 o 
   5   9   8       18.18       16.91      3.20 o 
   6   9   8        0.41       -0.35      0.97 o 
   7   9   8       26.32       27.26      4.11 o 
   8   9   8      161.84      165.39     10.56 o 
   9   9   8       22.72       20.49      3.67 o 
  10   9   8       26.68       34.08      4.23 o 
  11   9   8        6.81        5.92      1.55 o 
  -3  10   8        7.72        6.78      2.43 o 
  -2  10   8        4.10        4.19      1.93 o 
  -1  10   8        7.08        5.33      1.94 o 
   0  10   8        0.07        0.55      0.76 o 
   1  10   8      244.03      246.92     13.29 o 
   2  10   8      118.34      121.84      9.03 o 
   3  10   8      124.05      128.84      9.14 o 
   4  10   8       49.82       47.35      5.39 o 
   5  10   8        1.31       -0.32      1.15 o 
   6  10   8       21.25       20.95      3.63 o 
   7  10   8       26.58       24.61      3.87 o 
   8  10   8        2.20        2.63      1.33 o 
   9  10   8       25.01       25.22      4.89 o 
  10  10   8       10.58       13.32      2.26 o 
  -1  11   8        1.41        1.92      1.37 o 
   0  11   8        0.00       -1.08      1.63 o 
   1  11   8       56.36       63.47      6.65 o 
   2  11   8        1.59        2.72      1.62 o 
   3  11   8        0.35        0.08      0.83 o 
   4  11   8        2.76        5.92      2.12 o 
   5  11   8       12.28        8.89      2.37 o 
   6  11   8       16.43       20.40      3.59 o 
   7  11   8        7.62        5.74      1.99 o 
   8  11   8        7.60        4.35      1.63 o 
   9  11   8        9.82        8.86      1.74 o 
   1  12   8       11.21        9.22      2.74 o 
   2  12   8       89.56       83.53      7.73 o 
   3  12   8       18.04       18.09      3.53 o 
   4  12   8       19.83       18.75      3.60 o 
   5  12   8        0.58       -0.38      0.76 o 
   6  12   8        0.13        1.36      1.25 o 
   7  12   8        0.18       -0.23      0.81 o 
   8  12   8        0.49       -0.53      0.95 o 
  -4  -6   9        4.87        4.89      2.24 o 
  -3  -6   9       18.84       17.74      3.88 o 
  -2  -6   9        7.91        8.26      1.91 o 
  -1  -6   9       27.24       28.84      4.09 o 
   0  -6   9        6.48        6.39      2.38 o 
   1  -6   9        0.14       -0.12      0.86 o 
   2  -6   9        9.92        6.00      2.49 o 
  -5  -5   9       14.34       15.14      3.75 o 
  -4  -5   9        6.41        5.54      2.34 o 
  -3  -5   9       16.76       21.78      4.09 o 
  -2  -5   9       89.28       82.34      4.87 o 
  -1  -5   9       15.01       10.59      1.55 o 
   0  -5   9        0.64       -0.13      0.76 o 
   1  -5   9       11.47       18.03      3.89 o 
   2  -5   9        0.22       -0.96      1.22 o 
   3  -5   9        5.31        7.97      2.86 o 
   4  -5   9       10.39       12.75      3.72 o 
  -6  -4   9       24.62       20.84      4.26 o 
  -5  -4   9        3.36        2.40      1.37 o 
  -4  -4   9       30.31       31.63      4.82 o 
  -3  -4   9       19.37       17.93      2.25 o 
  -2  -4   9       16.87       20.39      2.03 o 
  -1  -4   9      104.36      102.57      4.75 o 
   0  -4   9        0.66        0.63      0.81 o 
   1  -4   9        0.91        0.41      1.09 o 
   2  -4   9       14.19       22.11      4.27 o 
   3  -4   9       27.71       31.51      5.22 o 
   4  -4   9        1.10       -1.82      1.82 o 
   5  -4   9        1.37       -0.40      1.54 o 
   6  -4   9        4.17        2.62      2.25 o 
  -7  -3   9        3.79        0.10      0.87 o 
  -6  -3   9        0.41        3.27      1.79 o 
  -5  -3   9        4.80        4.75      2.04 o 
  -4  -3   9        5.16        2.15      0.82 o 
  -3  -3   9       79.31       77.78      4.65 o 
  -2  -3   9       33.05       37.17      3.21 o 
  -1  -3   9      181.21      181.99      6.24 o 
   0  -3   9        1.32        2.29      1.33 o 
   1  -3   9        1.88        3.02      1.63 o 
   2  -3   9        5.88        5.80      2.21 o 
   3  -3   9       13.97       14.07      3.40 o 
   4  -3   9        4.89        6.04      2.40 o 
   5  -3   9        0.50       -1.11      1.11 o 
   6  -3   9       11.38        9.31      3.00 o 
   7  -3   9        7.61        6.84      2.92 o 
  -7  -2   9        2.18        1.67      1.42 o 
  -6  -2   9       19.48       18.12      3.78 o 
  -5  -2   9       11.97       11.78      1.75 o 
  -4  -2   9       46.01       49.64      4.11 o 
  -3  -2   9      177.73      167.80      9.72 o 
  -2  -2   9       37.38       33.65      2.98 o 
  -1  -2   9      454.40      448.20     12.23 o 
   0  -2   9      139.35      128.27      5.11 o 
   1  -2   9        7.54        7.06      1.61 o 
   2  -2   9       31.88       35.43      5.00 o 
   3  -2   9       43.72       40.76      5.55 o 
   4  -2   9        7.20        8.58      2.78 o 
   5  -2   9        9.44        7.58      2.89 o 
   6  -2   9        0.52       -0.88      1.63 o 
   7  -2   9        0.89        0.23      1.34 o 
   8  -2   9        7.52       13.95      3.80 o 
  -7  -1   9       16.86       16.50      2.72 o 
  -6  -1   9       20.64       21.32      3.56 o 
  -5  -1   9        3.43        6.33      1.85 o 
  -4  -1   9        3.45        4.77      1.06 o 
  -3  -1   9       52.21       60.87      3.94 o 
  -2  -1   9       14.47       16.70      2.04 o 
  -1  -1   9      480.22      460.26     12.10 o 
   0  -1   9       39.78       40.84      3.22 o 
   1  -1   9       12.07        9.92      1.83 o 
   2  -1   9       80.83       85.40      5.42 o 
   3  -1   9       59.97       61.10      6.72 o 
   4  -1   9        6.16        5.54      2.23 o 
   5  -1   9       81.29       82.91      8.37 o 
   6  -1   9       42.98       49.57      6.69 o 
   7  -1   9        1.52       -1.77      1.89 o 
   8  -1   9        1.65        0.65      1.25 o 
   9  -1   9        0.85       -1.42      1.84 o 
  -8   0   9       29.27       43.92      6.80 o 
  -7   0   9       16.41       17.63      4.13 o 
  -6   0   9        0.06        1.42      0.63 o 
  -5   0   9       19.78       25.42      2.26 o 
  -4   0   9       11.29        8.84      1.50 o 
  -3   0   9        2.03       11.66      2.02 o 
  -2   0   9       45.90       43.57      3.20 o 
  -1   0   9       53.83       49.81      3.40 o 
   0   0   9      278.16      283.72      8.76 o 
   1   0   9        1.57        0.98      1.07 o 
   2   0   9       11.94        8.66      1.35 o 
   3   0   9       48.19       43.53      3.90 o 
   4   0   9       12.46        5.36      2.00 o 
   5   0   9       23.91       24.39      4.37 o 
   6   0   9        0.18        1.01      1.11 o 
   7   0   9       11.90        9.94      3.15 o 
   8   0   9       21.00       29.34      5.26 o 
   9   0   9       21.36       25.80      5.28 o 
  -7   1   9        1.47        1.31      1.63 o 
  -6   1   9       33.04       40.59      3.56 o 
  -5   1   9        0.41       -0.12      1.04 o 
  -4   1   9       22.94       22.81      2.04 o 
  -3   1   9        4.63        3.85      0.99 o 
  -2   1   9        0.88        0.27      0.43 o 
  -1   1   9      536.28      534.03     12.59 o 
   0   1   9      126.49      125.10      4.36 o 
   1   1   9      130.85      101.75      5.11 o 
   2   1   9       19.18       15.54      2.13 o 
   3   1   9       35.50       31.54      2.16 o 
   4   1   9        6.20        8.11      1.50 o 
   5   1   9       15.80       15.22      3.44 o 
   6   1   9      141.31      150.30     11.24 o 
   7   1   9       49.65       46.47      6.34 o 
   8   1   9       12.28       14.99      3.67 o 
   9   1   9       25.65       27.07      5.06 o 
  10   1   9        4.00        6.64      2.67 o 
  -7   2   9       10.02        7.67      2.86 o 
  -6   2   9        1.00        3.66      1.21 o 
  -5   2   9       33.20       36.55      4.74 o 
  -4   2   9       13.56       13.56      2.00 o 
  -3   2   9       11.92       11.18      1.34 o 
  -2   2   9       44.27       46.45      3.09 o 
  -1   2   9       20.83       16.01      1.45 o 
   0   2   9      284.20      270.74      7.70 o 
   1   2   9       99.38       97.59      7.78 o 
   2   2   9       37.07       40.18      5.04 o 
   3   2   9        8.90        8.06      1.47 o 
   4   2   9       18.18       11.83      1.58 o 
   5   2   9       13.19       14.38      1.57 o 
   6   2   9        0.00       -0.56      1.05 o 
   7   2   9       59.86       51.56      6.52 o 
   8   2   9       14.10       14.64      3.59 o 
   9   2   9        0.15        0.43      1.25 o 
  10   2   9        6.50        6.31      2.61 o 
  -7   3   9        0.01        0.89      0.88 o 
  -6   3   9        5.98        7.08      1.62 o 
  -5   3   9        6.58        5.09      1.32 o 
  -4   3   9       20.70       20.34      2.49 o 
  -3   3   9        1.18        0.60      0.64 o 
  -2   3   9        0.14       -0.14      0.42 o 
  -1   3   9      242.63      236.45      5.77 o 
   0   3   9      940.10      943.01     26.57 o 
   1   3   9       61.52       57.13      3.39 o 
   2   3   9      239.72      218.41      6.97 o 
   3   3   9       97.89      100.36      8.34 o 
   4   3   9       30.58       25.21      1.72 o 
   5   3   9       59.46       43.23      5.25 o 
   6   3   9        7.42        8.76      1.54 o 
   7   3   9        0.03        0.74      1.01 o 
   8   3   9        4.63        3.82      1.68 o 
   9   3   9        0.58        3.64      1.07 o 
  10   3   9        4.15        0.44      1.09 o 
  11   3   9        0.07        1.01      1.42 o 
  -7   4   9        7.40        5.62      2.06 o 
  -6   4   9        3.50        5.21      1.33 o 
  -5   4   9       10.04        8.08      1.64 o 
  -4   4   9        2.90        2.53      1.49 o 
  -3   4   9       18.21       16.66      2.15 o 
  -2   4   9       59.74       62.02      2.90 o 
  -1   4   9        5.01        4.32      0.68 o 
   0   4   9      130.47      128.91      3.91 o 
   1   4   9        4.41        2.66      1.43 o 
   2   4   9      402.08      403.02     10.16 o 
   3   4   9      115.78      105.62      6.98 o 
   4   4   9        8.10       11.77      1.29 o 
   5   4   9       31.00       17.57      1.21 o 
   6   4   9       18.46       18.43      1.86 o 
   7   4   9       14.59       16.03      3.55 o 
   8   4   9        1.63        1.45      0.89 o 
   9   4   9        0.41       -0.41      1.32 o 
  10   4   9        0.46        0.44      1.04 o 
  11   4   9        9.60       12.57      3.52 o 
  -6   5   9        7.66       11.18      3.03 o 
  -5   5   9        9.66       11.48      1.99 o 
  -4   5   9       13.14       12.86      2.04 o 
  -3   5   9        5.27        3.06      1.12 o 
  -2   5   9       24.31       25.60      2.59 o 
  -1   5   9       40.41       36.11      1.77 o 
   0   5   9      353.30      378.43     16.35 o 
   1   5   9        0.29        1.86      1.54 o 
   2   5   9      163.77      162.12     10.37 o 
   3   5   9       84.98       77.17      7.13 o 
   4   5   9       14.95       15.12      3.20 o 
   5   5   9      139.63      127.93      9.08 o 
   6   5   9       50.43       44.90      2.35 o 
   7   5   9        1.43        1.83      0.54 o 
   8   5   9       15.22       19.34      4.36 o 
   9   5   9       11.88       11.20      3.07 o 
  10   5   9       10.43       11.44      2.06 o 
  11   5   9       10.25        8.40      1.75 o 
  -6   6   9        0.00        0.46      0.74 o 
  -5   6   9       44.83       50.03      4.26 o 
  -4   6   9       13.33       12.02      3.05 o 
  -3   6   9       88.93       92.77      5.33 o 
  -2   6   9      135.13      138.65      6.23 o 
  -1   6   9       53.63       44.85      2.74 o 
   0   6   9      203.74      226.17      7.51 o 
   1   6   9      136.27      138.20      9.46 o 
   2   6   9        0.01        1.89      1.52 o 
   3   6   9       36.42       31.71      4.60 o 
   4   6   9       31.79       38.81      5.01 o 
   5   6   9       25.41       19.76      3.68 o 
   6   6   9       14.77       22.82      4.07 o 
   7   6   9       52.42       54.04      6.38 o 
   8   6   9       33.52       39.21      5.52 o 
   9   6   9        8.39       14.90      3.54 o 
  10   6   9       12.81       16.12      2.67 o 
  11   6   9        0.57        2.47      1.67 o 
  -5   7   9        0.13       -0.98      0.98 o 
  -4   7   9        6.25        7.64      1.74 o 
  -3   7   9        5.00        6.20      1.46 o 
  -2   7   9      101.09      108.50      5.60 o 
  -1   7   9       29.46       31.29      2.71 o 
   0   7   9        2.81        2.99      1.22 o 
   1   7   9       27.01       32.28      4.55 o 
   2   7   9       56.82       59.04      6.21 o 
   3   7   9       62.88       66.87      6.59 o 
   4   7   9       43.45       45.48      5.55 o 
   5   7   9        0.80        0.19      1.12 o 
   6   7   9      113.88      111.62      8.99 o 
   7   7   9       99.59       92.99      8.24 o 
   8   7   9        1.20        3.28      1.86 o 
   9   7   9       57.01       55.11      6.61 o 
  10   7   9        0.34        1.59      1.31 o 
  11   7   9       32.51       32.03      3.61 o 
  -4   8   9        0.32        1.68      1.04 o 
  -3   8   9        8.39       12.22      2.99 o 
  -2   8   9       22.00       21.78      3.94 o 
  -1   8   9        0.13        0.17      1.10 o 
   0   8   9      128.21      139.09      9.77 o 
   1   8   9        2.27        1.55      1.32 o 
   2   8   9       54.31       50.53      5.76 o 
   3   8   9       11.96       12.67      2.83 o 
   4   8   9      113.60      109.31      8.62 o 
   5   8   9       22.07       14.66      3.23 o 
   6   8   9       59.47       60.81      6.52 o 
   7   8   9       70.06       72.58      7.23 o 
   8   8   9       37.95       37.57      5.26 o 
   9   8   9        4.34        4.31      2.09 o 
  10   8   9       28.98       29.09      3.39 o 
  11   8   9        0.21        2.07      1.32 o 
  -3   9   9        1.02       -1.29      1.29 o 
  -2   9   9       14.93       20.07      3.89 o 
  -1   9   9       12.47       15.00      3.18 o 
   0   9   9        3.37        2.98      1.71 o 
   1   9   9        5.68        8.68      2.58 o 
   2   9   9      108.29      111.54      8.79 o 
   3   9   9        2.12        5.26      1.92 o 
   4   9   9       33.74       27.85      4.34 o 
   5   9   9       13.10       18.39      3.60 o 
   6   9   9       42.42       46.00      5.60 o 
   7   9   9        1.79        0.84      0.99 o 
   8   9   9        8.17        4.88      2.08 o 
   9   9   9        0.69        1.36      0.94 o 
  10   9   9       10.34       11.79      2.20 o 
  -2  10   9        3.35        4.65      2.09 o 
  -1  10   9        0.68        0.22      1.11 o 
   0  10   9       13.48       15.27      3.36 o 
   1  10   9        9.96       15.95      3.44 o 
   2  10   9       48.93       48.01      5.83 o 
   3  10   9        6.98       10.36      2.82 o 
   4  10   9       33.78       35.87      4.96 o 
   5  10   9       27.37       31.61      4.66 o 
   6  10   9      175.00      177.68     11.33 o 
   7  10   9       17.93       21.61      3.92 o 
   8  10   9        6.92        8.21      2.58 o 
   9  10   9       13.46       10.43      2.80 o 
   0  11   9        1.54        2.15      1.33 o 
   1  11   9       10.79        8.33      2.62 o 
   2  11   9        4.50        5.26      2.05 o 
   3  11   9        4.12        2.03      1.31 o 
   4  11   9        6.99        4.74      1.95 o 
   5  11   9        3.23        4.08      1.98 o 
   6  11   9       15.80       15.00      3.20 o 
   7  11   9        1.71       -0.47      0.87 o 
   8  11   9       28.65       27.96      4.42 o 
   2  12   9       11.32        9.56      2.74 o 
   3  12   9        2.01        2.82      1.73 o 
   4  12   9        0.75       -0.68      0.86 o 
   5  12   9        0.36        0.69      1.15 o 
   6  12   9       65.74       57.68      6.32 o 
   7  12   9       23.97       24.98      4.20 o 
  -3  -5  10        7.37        2.49      1.63 o 
  -2  -5  10       87.32      103.29      9.17 o 
  -1  -5  10        8.79        9.25      2.69 o 
   0  -5  10       36.72       35.53      6.98 o 
   1  -5  10        5.02        8.44      2.88 o 
   2  -5  10        5.23        4.29      1.98 o 
  -5  -4  10        2.55        2.59      2.04 o 
  -4  -4  10        8.02        6.51      2.39 o 
  -3  -4  10        0.77        0.44      0.87 o 
  -2  -4  10       31.15       24.83      2.85 o 
  -1  -4  10        0.75        1.80      0.70 o 
   0  -4  10        1.65        1.80      0.85 o 
   1  -4  10        0.77        2.56      1.24 o 
   2  -4  10        6.97        7.72      2.44 o 
   3  -4  10        5.25        6.91      2.60 o 
   4  -4  10        2.12        2.43      2.17 o 
  -5  -3  10        3.73        4.77      1.91 o 
  -4  -3  10       17.03       17.39      3.72 o 
  -3  -3  10       23.62       22.14      2.58 o 
  -2  -3  10       31.56       33.45      3.19 o 
  -1  -3  10       18.91       18.51      2.44 o 
   0  -3  10       59.23       65.58      5.35 o 
   1  -3  10        4.89        4.64      1.36 o 
   2  -3  10        0.07        0.06      0.72 o 
   3  -3  10        0.69        0.63      1.15 o 
   4  -3  10        5.68        3.17      1.89 o 
   5  -3  10        0.05        2.44      1.88 o 
  -6  -2  10       26.94       22.31      4.32 o 
  -5  -2  10        0.04        1.43      1.40 o 
  -4  -2  10       37.72       36.37      3.21 o 
  -3  -2  10        4.12        4.05      1.07 o 
  -2  -2  10       83.63       77.17      4.76 o 
  -1  -2  10       27.94       26.13      2.77 o 
   0  -2  10       17.53       11.74      2.97 o 
   1  -2  10        5.54        3.46      1.16 o 
   2  -2  10       38.15       37.74      9.55 o 
   3  -2  10        3.38        5.21      2.18 o 
   4  -2  10       18.62       17.96      4.00 o 
   5  -2  10       22.61       24.96      4.98 o 
   6  -2  10       10.44       10.80      3.33 o 
   7  -2  10        1.96        5.34      2.48 o 
  -6  -1  10       13.89       16.54      3.64 o 
  -5  -1  10        9.29        8.78      2.51 o 
  -4  -1  10       59.29       60.08      4.40 o 
  -3  -1  10       87.67       88.45      5.00 o 
  -2  -1  10        1.51        0.74      0.61 o 
  -1  -1  10       16.92       14.25      1.98 o 
   0  -1  10       35.79       38.05      5.02 o 
   1  -1  10        2.35        3.65      1.78 o 
   2  -1  10       85.53       87.28      5.79 o 
   3  -1  10        8.32        3.79      1.99 o 
   4  -1  10        0.02       -0.91      1.10 o 
   5  -1  10        4.04        7.73      3.06 o 
   6  -1  10        8.65       20.61      4.56 o 
   7  -1  10       21.53       29.69      5.60 o 
   8  -1  10        1.92        4.54      2.48 o 
  -6   0  10        0.54        1.04      0.86 o 
  -5   0  10        4.75        5.70      1.32 o 
  -4   0  10        0.08        0.34      1.44 o 
  -3   0  10        9.22        9.17      1.58 o 
  -2   0  10       29.97       26.68      3.50 o 
  -1   0  10        2.27        1.48      0.71 o 
   0   0  10       75.47       84.81      4.69 o 
   1   0  10        0.02        1.25      1.19 o 
   2   0  10        6.12        5.61      2.17 o 
   3   0  10       17.41       13.55      2.32 o 
   4   0  10       30.57       27.10      3.34 o 
   5   0  10       62.66       58.25      7.16 o 
   6   0  10       98.15      115.70     10.41 o 
   7   0  10        0.06       -0.09      1.01 o 
   8   0  10       27.29       32.63      5.75 o 
  -6   1  10        5.26        3.84      1.03 o 
  -5   1  10        3.29        2.21      0.79 o 
  -4   1  10       51.78       51.21      3.73 o 
  -3   1  10       33.83       37.53      3.09 o 
  -2   1  10        3.94        2.84      0.92 o 
  -1   1  10        9.07       10.56      1.58 o 
   0   1  10        0.56        0.07      0.40 o 
   1   1  10       16.18       18.56      3.58 o 
   2   1  10       43.87       47.79      5.82 o 
   3   1  10        3.74        4.20      1.79 o 
   4   1  10        0.68        1.23      0.88 o 
   5   1  10        1.19       -0.01      0.89 o 
   6   1  10       37.59       34.83      7.19 o 
   7   1  10       48.99       69.31      8.10 o 
   8   1  10        3.59        3.39      2.11 o 
   9   1  10       46.61       56.40      7.73 o 
  -6   2  10        4.32        2.53      1.73 o 
  -5   2  10       34.46       36.92      2.82 o 
  -4   2  10        0.04        0.40      0.44 o 
  -3   2  10        9.09        8.62      1.43 o 
  -2   2  10       22.15       23.55      2.28 o 
  -1   2  10       26.95       26.82      2.35 o 
   0   2  10       14.93       18.38      1.60 o 
   1   2  10       56.43       53.95      3.73 o 
   2   2  10        0.12        0.09      1.13 o 
   3   2  10        8.44        7.02      3.47 o 
   4   2  10      184.89      178.62      9.41 o 
   5   2  10       86.27       72.28      7.67 o 
   6   2  10        0.04       -0.76      1.23 o 
   7   2  10       18.33       15.33      2.89 o 
   8   2  10        6.56       10.10      3.17 o 
   9   2  10       11.15       12.86      3.49 o 
  -6   3  10        6.84        5.03      2.86 o 
  -5   3  10       16.41       15.67      2.29 o 
  -4   3  10       43.99       42.82      2.86 o 
  -3   3  10       40.34       43.21      2.70 o 
  -2   3  10        0.92        0.58      0.44 o 
  -1   3  10       10.11       11.25      1.91 o 
   0   3  10        0.17        1.01      0.65 o 
   1   3  10        0.27        4.31      1.66 o 
   2   3  10       43.46       44.69      5.49 o 
   3   3  10        7.25        9.88      1.45 o 
   4   3  10      153.27      122.17     17.92 o 
   5   3  10       18.08       17.09      3.75 o 
   6   3  10        2.09        6.04      2.33 o 
   7   3  10        0.55        2.98      1.61 o 
   8   3  10        1.12        0.70      1.12 o 
   9   3  10       25.81       32.15      5.62 o 
  10   3  10        1.35        6.40      2.66 o 
  -6   4  10        8.04       10.42      2.00 o 
  -5   4  10       23.29       20.84      6.24 o 
  -4   4  10        1.61        1.70      0.96 o 
  -3   4  10       13.72       12.86      1.46 o 
  -2   4  10        3.11        2.07      0.78 o 
  -1   4  10       11.25       10.84      1.26 o 
   0   4  10        5.68        8.11      2.48 o 
   1   4  10       72.57       93.06      8.01 o 
   2   4  10        0.67        0.03      0.55 o 
   3   4  10       15.12       14.97      1.50 o 
   4   4  10      102.10      116.00      9.42 o 
   5   4  10      103.05       88.07      8.27 o 
   6   4  10       22.75       32.92      5.19 o 
   7   4  10       41.48       50.89      6.62 o 
   8   4  10       12.37       11.42      3.36 o 
   9   4  10       18.65       19.73      4.34 o 
  10   4  10       32.86       31.08      5.60 o 
  -5   5  10        6.30       11.42      2.13 o 
  -4   5  10       39.46       37.75      3.55 o 
  -3   5  10       13.61       14.32      2.14 o 
  -2   5  10        0.69        1.44      0.75 o 
  -1   5  10        0.67        1.31      1.18 o 
   0   5  10        4.80        8.01      2.55 o 
   1   5  10        1.25        4.23      2.00 o 
   2   5  10        8.85        6.27      2.27 o 
   3   5  10       93.09      106.29      8.81 o 
   4   5  10       96.87       80.10      7.79 o 
   5   5  10      105.46      107.28      9.28 o 
   6   5  10        6.80       17.74      3.84 o 
   7   5  10        6.30        4.81      2.39 o 
   8   5  10       21.55       25.21      4.69 o 
   9   5  10       26.50       27.16      5.11 o 
  10   5  10        3.88        7.60      1.79 o 
  -5   6  10       18.31       23.51      2.98 o 
  -4   6  10        0.51       -0.67      0.67 o 
  -3   6  10       94.59       96.65     16.45 o 
  -2   6  10        6.79        6.53      1.44 o 
  -1   6  10       44.51       47.18      3.36 o 
   0   6  10        5.29        4.14      1.78 o 
   1   6  10        1.95        2.70      1.59 o 
   2   6  10        7.55        8.98      2.58 o 
   3   6  10       41.25       40.89      5.45 o 
   4   6  10       47.43       57.05      6.51 o 
   5   6  10      110.79      105.86      9.13 o 
   6   6  10       32.11       53.23      6.52 o 
   7   6  10       59.08       58.66      7.02 o 
   8   6  10        0.08       -0.08      1.28 o 
   9   6  10       68.13       74.87      8.25 o 
  10   6  10       33.47       41.12      4.05 o 
  -4   7  10       10.43        9.22      2.69 o 
  -3   7  10        5.69        6.05      2.26 o 
  -2   7  10       16.67       22.02      3.94 o 
  -1   7  10        0.01        0.71      1.15 o 
   0   7  10        5.97        6.69      2.38 o 
   1   7  10        3.34        1.60      1.05 o 
   2   7  10        8.38        9.61      2.75 o 
   3   7  10       50.57       55.19      6.37 o 
   4   7  10        5.56        3.63      1.83 o 
   5   7  10       74.28       68.13      7.25 o 
   6   7  10        0.02        0.84      1.33 o 
   7   7  10        3.28        1.83      1.38 o 
   8   7  10        7.54       10.17      3.02 o 
   9   7  10        1.27        2.77      1.87 o 
  10   7  10        0.64        4.13      2.11 o 
  -3   8  10        3.30        5.20      2.14 o 
  -2   8  10       21.65       23.11      4.22 o 
  -1   8  10        1.63        3.75      1.77 o 
   0   8  10       26.37       31.84      4.88 o 
   1   8  10        7.83        5.96      2.28 o 
   2   8  10       10.24        8.86      2.61 o 
   3   8  10       64.42       76.18      7.46 o 
   4   8  10       87.11       85.82      7.98 o 
   5   8  10       16.37       10.97      2.92 o 
   6   8  10       21.86       24.95      4.43 o 
   7   8  10       34.14       32.67      5.11 o 
   8   8  10       25.45       24.27      4.52 o 
   9   8  10       72.66       81.11      8.44 o 
  10   8  10       20.91       24.52      4.68 o 
  -2   9  10        1.80        4.29      1.84 o 
  -1   9  10       15.67       23.45      4.24 o 
   0   9  10        3.76        8.66      2.62 o 
   1   9  10       10.41        7.67      2.60 o 
   2   9  10       34.65       39.25      5.40 o 
   3   9  10        2.48        1.13      1.24 o 
   4   9  10       12.93       16.96      3.64 o 
   5   9  10      104.61      102.66      8.91 o 
   6   9  10       20.62       25.61      4.48 o 
   7   9  10       73.46       72.15      7.58 o 
   8   9  10        0.59        0.06      1.05 o 
   9   9  10       53.90       51.75      6.58 o 
  -1  10  10        1.30        2.52      1.63 o 
   0  10  10       32.36       36.87      5.42 o 
   1  10  10        0.05        3.18      1.88 o 
   2  10  10       34.00       39.40      5.51 o 
   3  10  10       42.16       47.21      5.99 o 
   4  10  10       24.81       30.05      4.77 o 
   5  10  10        9.71        9.92      2.85 o 
   6  10  10        8.72       18.02      3.73 o 
   7  10  10        2.80        3.42      1.69 o 
   8  10  10       20.13       19.71      4.08 o 
   9  10  10       15.78       21.29      4.14 o 
   1  11  10        3.98        6.94      2.63 o 
   2  11  10        1.61        3.19      1.71 o 
   3  11  10        0.44       -1.70      1.70 o 
   4  11  10        0.02        2.98      1.91 o 
   5  11  10       22.72       19.15      3.92 o 
   6  11  10       19.70       18.79      3.77 o 
   7  11  10       20.87       18.71      3.86 o 
  -1  -4  11        0.54        1.60      1.24 o 
   0  -4  11        2.55        0.63      2.30 o 
  -3  -3  11        1.61        2.17      1.38 o 
  -2  -3  11        0.80        0.17      0.54 o 
  -1  -3  11        0.00        0.49      0.88 o 
   0  -3  11        1.24        1.61      1.22 o 
   1  -3  11        1.43        1.00      1.01 o 
   2  -3  11        3.35        5.40      1.54 o 
   3  -3  11       44.72       40.68      4.44 o 
  -4  -2  11       30.26       26.93      4.35 o 
  -3  -2  11        0.42       -0.56      1.24 o 
  -2  -2  11       10.24        9.81      2.37 o 
  -1  -2  11        4.73        3.62      1.11 o 
   0  -2  11        0.12        1.78      1.28 o 
   1  -2  11       10.26       12.03      3.11 o 
   2  -2  11        6.27        7.10      1.88 o 
   3  -2  11        1.22        1.90      3.39 o 
   4  -2  11        0.05        1.55      1.02 o 
   5  -2  11       10.43       12.55      3.70 o 
  -5  -1  11        2.55        6.74      2.36 o 
  -4  -1  11       52.65       51.37      5.81 o 
  -3  -1  11       24.94       29.97      3.00 o 
  -2  -1  11        4.89        4.47      1.25 o 
  -1  -1  11       19.38       20.32      2.47 o 
   0  -1  11        7.39        8.01      2.46 o 
   1  -1  11        2.36        1.43      1.36 o 
   2  -1  11        9.11       10.72      3.03 o 
   3  -1  11       28.92       29.71      3.69 o 
   4  -1  11        5.39        6.45      1.74 o 
   5  -1  11        6.71        8.39      2.18 o 
   6  -1  11        0.90        1.31      1.95 o 
  -5   0  11        1.81        1.31      0.77 o 
  -4   0  11        1.98        1.58      0.83 o 
  -3   0  11        1.53        2.15      0.85 o 
  -2   0  11        7.31        6.57      2.25 o 
  -1   0  11        6.29        6.71      1.42 o 
   0   0  11        4.38       11.19      2.99 o 
   1   0  11        5.49        2.72      1.60 o 
   2   0  11       51.77       46.50      6.11 o 
   3   0  11        8.30       14.80      3.58 o 
   4   0  11        2.62        4.56      1.64 o 
   5   0  11       12.18       18.22      3.02 o 
   6   0  11        7.39        7.30      1.98 o 
   7   0  11        1.27       -1.16      1.16 o 
  -5   1  11        3.22        3.25      1.04 o 
  -4   1  11       13.87       14.25      2.68 o 
  -3   1  11       11.79       10.57      1.73 o 
  -2   1  11        0.41       -0.29      0.62 o 
  -1   1  11        1.36        2.40      1.30 o 
   0   1  11        4.31        2.48      1.46 o 
   1   1  11       15.90       17.64      3.68 o 
   2   1  11       20.50       18.95      3.94 o 
   3   1  11       92.32       91.07      8.79 o 
   4   1  11       21.24       21.73      4.39 o 
   5   1  11       48.11       54.18      7.06 o 
   6   1  11       10.69        9.60      2.32 o 
   7   1  11       19.27       25.50      4.91 o 
   8   1  11       51.04       62.63      6.91 o 
  -5   2  11        7.57        8.66      1.75 o 
  -4   2  11        0.61       -0.28      0.69 o 
  -3   2  11        4.56        5.13      1.08 o 
  -2   2  11       41.32       39.34      3.06 o 
  -1   2  11        0.71        0.41      0.60 o 
   0   2  11       21.00       16.90      3.52 o 
   1   2  11       37.96       38.29      5.31 o 
   2   2  11       39.70       40.78      5.59 o 
   3   2  11        1.79        1.98      1.15 o 
   4   2  11       32.35       34.57      5.57 o 
   5   2  11        0.14        0.05      0.90 o 
   6   2  11        1.56        1.46      1.79 o 
   7   2  11        6.59        5.24      2.44 o 
   8   2  11        0.13        0.58      1.64 o 
  -5   3  11        4.11        2.09      0.99 o 
  -4   3  11        2.69        5.99      1.50 o 
  -3   3  11       28.63       31.91      4.63 o 
  -2   3  11       23.25       19.47      3.77 o 
  -1   3  11       57.17       59.11      6.44 o 
   0   3  11       28.81       24.69      4.34 o 
   1   3  11       77.50       68.45      7.16 o 
   2   3  11       25.56       31.43      4.95 o 
   3   3  11        7.95       13.62      3.39 o 
   4   3  11        2.71       -1.77      1.77 o 
   5   3  11       14.69       15.07      3.75 o 
   6   3  11       10.95        9.84      3.05 o 
   7   3  11        4.88        5.52      2.49 o 
   8   3  11       33.15       40.77      6.49 o 
   9   3  11        4.69        5.53      2.34 o 
  -5   4  11        0.94        0.24      1.27 o 
  -4   4  11        0.00       -0.70      0.79 o 
  -3   4  11        3.76        3.77      2.60 o 
  -2   4  11       37.30       42.86      5.51 o 
  -1   4  11        0.10        3.07      1.86 o 
   0   4  11      123.94      118.72      9.46 o 
   1   4  11       65.59       75.96      7.62 o 
   2   4  11        1.23        0.12      1.09 o 
   3   4  11        1.46        1.73      1.61 o 
   4   4  11       34.24       36.05      5.54 o 
   5   4  11       12.08        8.29      2.72 o 
   6   4  11        1.56        1.48      1.56 o 
   7   4  11       21.24       31.95      5.53 o 
   8   4  11       22.03       23.47      4.91 o 
   9   4  11        3.01        5.79      2.66 o 
  -4   5  11        2.80        1.79      1.25 o 
  -3   5  11        6.74        7.99      2.57 o 
  -2   5  11        0.35        0.84      1.29 o 
  -1   5  11       20.08       14.40      3.31 o 
   0   5  11        0.20       -1.73      1.73 o 
   1   5  11       86.93       82.77      8.03 o 
   2   5  11       45.80       48.02      6.13 o 
   3   5  11       22.93       34.24      5.22 o 
   4   5  11        0.26       -1.02      1.02 o 
   5   5  11       24.98       37.52      5.71 o 
   6   5  11       43.60       45.39      6.36 o 
   7   5  11        6.91        6.91      2.59 o 
   8   5  11       52.22       63.37      7.85 o 
   9   5  11       39.17       63.91      8.06 o 
  -4   6  11       21.35       20.35      3.94 o 
  -3   6  11       23.03       27.45      4.56 o 
  -2   6  11        1.59       -0.22      1.03 o 
  -1   6  11        0.10        0.43      0.94 o 
   0   6  11       16.91       17.80      3.74 o 
   1   6  11       68.73       82.03      7.97 o 
   2   6  11        3.65        3.10      1.75 o 
   3   6  11       19.60       31.49      5.04 o 
   4   6  11       43.76       53.28      6.64 o 
   5   6  11        2.82        4.05      1.99 o 
   6   6  11       57.04       61.46      7.41 o 
   7   6  11       21.13       25.48      4.85 o 
   8   6  11        0.90        1.15      1.71 o 
   9   6  11        5.42        3.53      2.07 o 
  -3   7  11       20.04       17.47      3.69 o 
  -2   7  11       11.62        8.22      2.60 o 
  -1   7  11       29.86       33.44      5.10 o 
   0   7  11        2.25       -0.63      1.37 o 
   1   7  11        0.10        0.01      0.92 o 
   2   7  11        0.11       -1.46      1.46 o 
   3   7  11       20.95       20.97      4.14 o 
   4   7  11        1.33        0.92      1.37 o 
   5   7  11       30.78       36.59      5.64 o 
   6   7  11       17.53       18.82      4.14 o 
   7   7  11       35.40       38.80      5.91 o 
   8   7  11       57.47       50.07      6.82 o 
   9   7  11       10.49       13.71      3.86 o 
  -2   8  11        2.65        1.07      1.00 o 
  -1   8  11        0.02        0.14      1.28 o 
   0   8  11        4.85        5.46      2.08 o 
   1   8  11       47.58       54.81      6.62 o 
   2   8  11        6.41        5.86      2.13 o 
   3   8  11       39.86       47.33      6.18 o 
   4   8  11       13.24       18.76      4.03 o 
   5   8  11        2.48        3.55      2.06 o 
   6   8  11      113.93      123.40     10.46 o 
   7   8  11       36.99       35.73      5.65 o 
   8   8  11       28.48       40.45      6.00 o 
   9   8  11       59.20       66.18      7.97 o 
  -1   9  11        0.18       -0.30      0.92 o 
   0   9  11        4.24        1.83      1.48 o 
   1   9  11       28.00       31.52      5.12 o 
   2   9  11       12.74       14.66      3.34 o 
   3   9  11       11.22       14.59      3.41 o 
   4   9  11       22.16       25.79      4.61 o 
   5   9  11        3.53        2.83      1.91 o 
   6   9  11       17.76       14.34      3.54 o 
   7   9  11       37.25       41.81      6.12 o 
   8   9  11       22.03       20.57      4.32 o 
   1  10  11       10.97       12.23      3.32 o 
   2  10  11        0.32       -0.43      0.97 o 
   3  10  11       28.41       45.92      6.21 o 
   4  10  11        0.03        1.25      1.31 o 
   5  10  11       28.36       36.22      5.51 o 
   6  10  11       14.98       14.83      3.64 o 
   7  10  11        2.85        4.77      2.14 o 
   4  11  11        2.11        1.25      1.51 o 
   5  11  11       17.33       16.52      3.72 o 
  -1  -2  12        0.96        1.71      1.26 o 
   0  -2  12        0.11        0.70      1.03 o 
   1  -2  12        2.29       -1.73      1.73 o 
   2  -2  12       12.20       14.89      3.78 o 
  -2  -1  12        8.39        8.53      1.71 o 
  -1  -1  12       20.82       24.13      4.26 o 
   0  -1  12        4.70        5.21      2.22 o 
   1  -1  12        0.24       -0.15      0.84 o 
   2  -1  12        0.03        1.73      1.54 o 
   3  -1  12       12.30       19.19      4.32 o 
   4  -1  12        0.00       -0.57      1.83 o 
  -3   0  12        9.73        6.40      2.13 o 
  -2   0  12        4.70        3.84      1.77 o 
  -1   0  12        6.69        5.79      1.34 o 
   0   0  12       18.36       15.03      3.39 o 
   1   0  12        0.10       -1.41      1.44 o 
   2   0  12       30.68       38.77      5.91 o 
   3   0  12        6.58       10.17      3.10 o 
   4   0  12       20.88       20.87      4.67 o 
   5   0  12       17.17       22.20      3.41 o 
  -3   1  12        4.12        3.39      1.72 o 
  -2   1  12        0.00       -0.90      1.01 o 
  -1   1  12       14.22       14.75      3.34 o 
   0   1  12       36.04       38.18      5.48 o 
   1   1  12        2.84        2.49      1.57 o 
   2   1  12        9.46        9.21      2.96 o 
   3   1  12       23.60       23.19      4.63 o 
   4   1  12        0.06        2.14      1.84 o 
   5   1  12       95.85      105.16     10.39 o 
   6   1  12       24.75       20.93      4.74 o 
  -3   2  12        1.97        2.82      1.63 o 
  -2   2  12        3.96        7.54      2.44 o 
  -1   2  12        3.10        1.69      1.15 o 
   0   2  12        0.52        0.62      0.99 o 
   1   2  12       15.34       15.99      3.73 o 
   2   2  12        4.47        3.46      1.77 o 
   3   2  12        6.55        6.16      2.31 o 
   4   2  12       16.62       17.89      4.06 o 
   5   2  12        0.91        2.07      1.98 o 
   6   2  12       23.13       30.38      5.70 o 
   7   2  12       24.43       30.17      5.61 o 
  -3   3  12        1.55        0.79      0.89 o 
  -2   3  12       47.05       55.55      6.42 o 
  -1   3  12       53.48       60.86      6.86 o 
   0   3  12       13.49       17.66      3.80 o 
   1   3  12        5.88        3.19      1.30 o 
   2   3  12        8.39        9.25      2.79 o 
   3   3  12        2.05        1.91      1.77 o 
   4   3  12        0.13       -1.13      1.28 o 
   5   3  12       16.06       24.00      4.88 o 
   6   3  12       14.37       22.80      4.82 o 
   7   3  12       11.00       24.22      5.02 o 
  -3   4  12        2.24        1.95      1.26 o 
  -2   4  12       13.10        7.69      2.55 o 
  -1   4  12        2.48        3.18      1.83 o 
   0   4  12        6.57        5.36      2.06 o 
   1   4  12       40.93       46.34      6.22 o 
   2   4  12        7.76        7.35      2.69 o 
   3   4  12        5.87        6.75      2.50 o 
   4   4  12       16.49       18.62      4.24 o 
   5   4  12        0.59        1.14      1.69 o 
   6   4  12        5.99        7.32      2.85 o 
   7   4  12       36.34       44.23      6.81 o 
   8   4  12        1.68        4.03      2.41 o 
  -3   5  12        4.90        6.80      2.38 o 
  -2   5  12       27.83       37.12      5.42 o 
  -1   5  12       57.49       56.62      6.72 o 
   0   5  12       58.00       60.18      6.99 o 
   1   5  12        3.58        5.98      2.36 o 
   2   5  12       43.25       48.32      6.44 o 
   3   5  12        0.69       -1.49      1.66 o 
   4   5  12       18.25       27.72      5.01 o 
   5   5  12       15.58       15.38      3.80 o 
   6   5  12       10.11       15.23      3.87 o 
   7   5  12       26.93       32.16      5.75 o 
   8   5  12       50.69       56.63      7.82 o 
  -2   6  12        1.80       -0.98      1.21 o 
  -1   6  12        7.19        7.63      2.59 o 
   0   6  12        7.04       13.66      3.33 o 
   1   6  12       47.62       53.21      6.70 o 
   2   6  12        3.55        6.84      2.61 o 
   3   6  12       65.87       87.21      8.81 o 
   4   6  12       34.59       36.10      5.75 o 
   5   6  12       24.38       21.38      4.46 o 
   6   6  12       34.10       33.44      5.63 o 
   7   6  12        3.09        0.78      0.86 o 
   8   6  12        0.61        2.40      1.91 o 
  -1   7  12        8.95        7.78      2.73 o 
   0   7  12       15.99       13.16      3.38 o 
   1   7  12        0.38       -1.22      1.39 o 
   2   7  12       17.88       24.64      4.61 o 
   3   7  12        0.02        0.61      1.20 o 
   4   7  12       31.93       36.50      5.83 o 
   5   7  12        7.13        8.55      2.99 o 
   6   7  12        1.09        2.10      1.55 o 
   7   7  12        1.92        0.97      1.12 o 
   8   7  12       16.83       19.54      4.42 o 
   0   8  12       20.44       29.76      5.07 o 
   1   8  12       13.58       14.85      3.72 o 
   2   8  12        4.61        3.20      2.09 o 
   3   8  12       82.36       97.99      9.42 o 
   4   8  12       26.69       29.41      5.25 o 
   5   8  12       27.10       37.79      5.92 o 
   6   8  12       59.33       71.66      8.35 o 
   7   8  12        0.95        0.84      1.69 o 
   1   9  12       32.00       42.99      6.23 o 
   2   9  12        2.77        2.94      1.84 o 
   3   9  12       62.90       63.42      7.57 o 
   4   9  12       44.39       53.64      7.01 o 
   5   9  12        1.98        1.61      1.72 o 
   6   9  12        9.79       11.49      3.36 o 
   7   9  12        0.97        1.14      1.57 o 
  -1   1  13       17.14       14.09      3.46 o 
   0   1  13       24.42       22.27      4.42 o 
   1   1  13        9.08        6.81      2.56 o 
   2   1  13       96.28       98.04      9.75 o 
   3   1  13        7.89       13.61      3.87 o 
   4   1  13       23.02       32.97      5.92 o 
  -1   2  13        0.01       -1.69      1.69 o 
   0   2  13        3.91        5.48      2.34 o 
   1   2  13        0.27       -0.01      1.04 o 
   2   2  13        0.10       -0.27      1.17 o 
   3   2  13        4.05        0.24      1.17 o 
   4   2  13        8.59        5.01      2.69 o 
   5   2  13        1.06       -0.67      1.91 o 
  -1   3  13        0.46        0.47      1.17 o 
   0   3  13        1.06       -1.55      1.55 o 
   1   3  13        0.24        1.02      1.41 o 
   2   3  13       50.95       54.02      7.22 o 
   3   3  13        6.44        5.29      2.25 o 
   4   3  13       25.09       29.66      5.63 o 
   5   3  13       26.96       32.18      5.90 o 
  -1   4  13        0.99        1.16      1.23 o 
   0   4  13        1.97       -0.80      1.17 o 
   1   4  13        0.26        2.00      1.65 o 
   2   4  13        0.11        0.52      0.87 o 
   3   4  13        0.20       -0.01      1.46 o 
   4   4  13       31.92       30.91      5.69 o 
   5   4  13        1.04        1.97      1.60 o 
   6   4  13       27.77       41.78      6.80 o 
  -1   5  13        0.13       -0.40      0.88 o 
   0   5  13        5.05        8.24      2.54 o 
   1   5  13        0.02        1.10      1.27 o 
   2   5  13       48.31       66.05      7.98 o 
   3   5  13       23.65       29.33      5.43 o 
   4   5  13       60.39       61.32      7.84 o 
   5   5  13       90.95      117.15     11.15 o 
   6   5  13        0.66        4.81      2.49 o 
   0   6  13        9.19       12.78      3.43 o 
   1   6  13        0.39        0.42      1.22 o 
   2   6  13       37.00       48.24      6.79 o 
   3   6  13       17.26       13.83      3.56 o 
   4   6  13        0.37        3.07      2.22 o 
   5   6  13        8.57        8.02      3.06 o 
   6   6  13       33.64       39.24      6.53 o 
   1   7  13        0.51       -1.47      1.47 o 
   2   7  13       18.12       20.48      4.48 o 
   3   7  13       21.78       32.38      5.67 o 
   4   7  13       26.59       22.36      4.71 o 
   5   7  13       21.67       22.43      4.90 o 
   6   7  13        0.33       -0.57      1.78 o 
   3   8  13       56.15       62.90      7.85 o 
   4   8  13        3.86        9.21      3.17 o 
                                                 
